# Supplementary material for: 2,6-Dimethyl-4-(1,3,4-oxadiazol-2-yl)quinoline
Source: Acta Crystallogr Sect E Struct Rep Online. 2010 Nov 27;66(Pt 12):o3333. doi: 10.1107/S1600536810048683 (PMC3011631; doi:10.1107/S1600536810048683)
Supplement: Supplementary file 2 [file e-66-o3333-Isup2.hkl]

# 
# h,k,l, Fc-squared, Fo-squared, sigma(Fo-squared) and status flag 
# 
data_I
_shelx_title '  klim3 in P 21/c' 
_shelx_refln_list_code          4 
_shelx_F_calc_maximum      274.28 
_exptl_crystal_F_000       472.00 
_reflns_d_resolution_high  0.7985 
 
loop_ 
 _symmetry_equiv_pos_as_xyz 
 'x, y, z' 
 '-x, y+1/2, -z+1/2' 
 '-x, -y, -z' 
 'x, -y-1/2, z-1/2' 
 
_cell_length_a    15.5372 
_cell_length_b     9.7546 
_cell_length_c     7.3984 
_cell_angle_alpha  90.000 
_cell_angle_beta  100.640 
_cell_angle_gamma  90.000 
 
_shelx_F_squared_multiplier     1.000 
 
loop_ 
 _refln_index_h 
 _refln_index_k 
 _refln_index_l 
 _refln_F_squared_calc 
 _refln_F_squared_meas 
 _refln_F_squared_sigma 
 _refln_observed_status 
   1   0   0      331.93      342.37      4.93 o 
   2   0   0     3977.67     4176.67     28.56 o 
   3   0   0     1522.12     1487.70     19.06 o 
   4   0   0      720.78      681.09     14.58 o 
   5   0   0     2530.04     2538.00     32.96 o 
   6   0   0      544.29      540.92     15.90 o 
   7   0   0       41.81       46.28      1.00 o 
   8   0   0     1160.19     1281.81     29.07 o 
   9   0   0      204.15      215.11      2.42 o 
  10   0   0        0.11        1.88      0.35 o 
  11   0   0       12.41       12.06      0.74 o 
  12   0   0        5.39        7.02      0.65 o 
  13   0   0        7.98        6.29      0.70 o 
  14   0   0        5.28        4.31      0.56 o 
  15   0   0        9.39        9.30      0.73 o 
  16   0   0        0.26        0.46      0.46 o 
  17   0   0       12.02       11.45      0.66 o 
  18   0   0        1.49        1.17      0.29 o 
  19   0   0        7.81        9.29      0.42 o 
   1   1   0     2276.06     2229.92     17.86 o 
   2   1   0      384.54      295.46      6.84 o 
   3   1   0     7878.26     8316.65     51.43 o 
   4   1   0      915.70      768.86     15.44 o 
   6   1   0      347.90      357.45      2.52 o 
   7   1   0      727.05      695.03     20.09 o 
   8   1   0     1071.85     1044.04     26.82 o 
   9   1   0      310.29      307.26      2.96 o 
  10   1   0       52.52       43.13      1.23 o 
  11   1   0      135.85      146.02      2.31 o 
  12   1   0        8.99       10.82      0.74 o 
  13   1   0       34.15       30.91      1.28 o 
  14   1   0       16.37       16.45      0.99 o 
  15   1   0       92.91       82.74      1.96 o 
  16   1   0        2.59        2.14      0.48 o 
  17   1   0        0.65        0.34      0.34 o 
  18   1   0       10.93        8.31      0.51 o 
  19   1   0        0.48        0.63      0.25 o 
   0   2   0     9897.68    10175.42     57.15 o 
   1   2   0     1488.01     1289.32     17.19 o 
   2   2   0       19.44       17.65      0.44 o 
   3   2   0      268.60      249.07      1.66 o 
   4   2   0        4.36        4.57      0.31 o 
   5   2   0        0.09        0.09      0.25 o 
   6   2   0      238.17      241.75      2.18 o 
   7   2   0      270.59      298.48      2.65 o 
   8   2   0      277.78      276.47      2.77 o 
   9   2   0       19.03       17.86      0.81 o 
  10   2   0        5.99        6.84      0.55 o 
  11   2   0       53.81       51.57      1.51 o 
  12   2   0       70.69       66.69      1.78 o 
  13   2   0       39.95       35.25      1.36 o 
  14   2   0        0.09        0.12      0.51 o 
  15   2   0       35.52       28.08      1.15 o 
  16   2   0        2.78        2.46      0.46 o 
  17   2   0        3.81        2.96      0.41 o 
  18   2   0        0.01        0.40      0.26 o 
   1   3   0       19.39       20.77      0.53 o 
   2   3   0      261.74      227.41      1.71 o 
   3   3   0      146.60      140.09      1.43 o 
   4   3   0      235.31      235.98      1.97 o 
   5   3   0      515.83      576.65      3.35 o 
   6   3   0      402.09      411.94      3.09 o 
   7   3   0      116.05       99.65      1.67 o 
   8   3   0      114.55      118.69      1.96 o 
   9   3   0      153.39      159.99      2.41 o 
  10   3   0       66.58       61.11      1.64 o 
  11   3   0      691.08      696.23      5.57 o 
  12   3   0       16.13       11.98      0.90 o 
  13   3   0      298.63      304.86      3.87 o 
  14   3   0       52.57       48.40      1.57 o 
  15   3   0       10.63       10.07      0.77 o 
  16   3   0        0.08        0.21      0.38 o 
  17   3   0        0.82        1.00      0.33 o 
  18   3   0       10.75        9.55      0.49 o 
   1   4   0       90.40       80.46      1.18 o 
   2   4   0      944.25      980.00     21.83 o 
   3   4   0     1530.87     1662.90     29.60 o 
   4   4   0      522.84      501.04      3.22 o 
   5   4   0      547.25      537.32      3.55 o 
   6   4   0      923.54      904.12     25.86 o 
   7   4   0       25.25       24.95      0.96 o 
   8   4   0      141.15      143.42      2.28 o 
   9   4   0        3.87        2.51      0.53 o 
  10   4   0      360.44      353.65      4.01 o 
  11   4   0       25.76       24.57      1.20 o 
  12   4   0       18.81       21.61      1.10 o 
  13   4   0        5.58        4.78      0.74 o 
  14   4   0        0.01        0.16      0.47 o 
  15   4   0        1.25        1.62      0.40 o 
  16   4   0        0.87        1.31      0.36 o 
  17   4   0        1.38        1.01      0.31 o 
  18   4   0        0.50        0.82      0.22 o 
   1   5   0       30.06       23.79      0.79 o 
   2   5   0      412.88      406.42      3.08 o 
   3   5   0      569.75      581.22      3.74 o 
   4   5   0       15.31       29.09      0.90 o 
   5   5   0      146.05      165.43      2.17 o 
   6   5   0       28.96       26.29      1.00 o 
   7   5   0      106.92      109.13      1.96 o 
   8   5   0       12.86       17.82      0.93 o 
   9   5   0       53.11       58.33      1.68 o 
  10   5   0      361.37      361.32      4.16 o 
  11   5   0       11.58       13.74      0.96 o 
  12   5   0      163.20      163.00      2.82 o 
  13   5   0        6.13        5.51      0.66 o 
  14   5   0        0.16        0.14      0.42 o 
  15   5   0        1.99        2.02      0.43 o 
  16   5   0        0.21        0.05      0.26 o 
  17   5   0       13.08       13.40      0.53 o 
   0   6   0      171.81      196.90      2.42 o 
   1   6   0      398.47      406.72      3.49 o 
   2   6   0        8.50        8.42      0.63 o 
   3   6   0      160.42      158.25      2.23 o 
   4   6   0        0.06        1.51      0.38 o 
   5   6   0       16.99       16.92      0.88 o 
   6   6   0        0.66        0.99      0.39 o 
   7   6   0       30.45       27.98      1.12 o 
   8   6   0       24.61       25.78      1.17 o 
   9   6   0       60.28       56.35      1.69 o 
  10   6   0       17.16       16.89      1.01 o 
  11   6   0       50.52       51.22      1.63 o 
  12   6   0        2.80        2.84      0.56 o 
  13   6   0       31.08       32.79      1.17 o 
  14   6   0       22.34       21.99      0.89 o 
  15   6   0        1.26        1.62      0.30 o 
  16   6   0        0.33        0.44      0.30 o 
   1   7   0      225.12      226.54      2.94 o 
   2   7   0       54.69       58.56      1.51 o 
   3   7   0       47.89       41.22      1.34 o 
   4   7   0       13.23       12.87      0.79 o 
   5   7   0        1.99        1.79      0.48 o 
   6   7   0        0.61        1.00      0.51 o 
   7   7   0        6.26        7.88      0.73 o 
   8   7   0        6.52        4.50      0.61 o 
   9   7   0      218.06      196.31      3.14 o 
  10   7   0      110.75      111.95      2.37 o 
  11   7   0        6.30        8.91      0.82 o 
  12   7   0        1.93        2.57      0.47 o 
  13   7   0        0.26        0.21      0.35 o 
  14   7   0        5.05        5.67      0.49 o 
  15   7   0        4.72        3.99      0.39 o 
   0   8   0        0.67        1.19      0.62 o 
   1   8   0      259.16      270.76      3.52 o 
   2   8   0       35.65       37.60      1.47 o 
   3   8   0       61.07       68.34      1.80 o 
   4   8   0      141.64      134.66      2.54 o 
   5   8   0        0.60        0.45      0.54 o 
   6   8   0       42.01       45.00      1.53 o 
   7   8   0       18.05       20.38      1.11 o 
   8   8   0       24.03       23.39      1.12 o 
   9   8   0       34.26       29.27      1.29 o 
  10   8   0       10.05        8.09      0.73 o 
  11   8   0       26.85       24.16      1.05 o 
  12   8   0        2.93        4.03      0.50 o 
  13   8   0        2.01        2.71      0.37 o 
  14   8   0        1.06        1.36      0.31 o 
   1   9   0      122.81      124.95      2.40 o 
   2   9   0      130.67      129.08      2.44 o 
   3   9   0        0.98        2.16      0.55 o 
   4   9   0        0.67        1.41      0.50 o 
   5   9   0        0.89        1.28      0.49 o 
   6   9   0       32.96       30.93      1.29 o 
   7   9   0       46.01       46.43      1.52 o 
   8   9   0       24.51       27.08      1.11 o 
   9   9   0        0.17        0.13      0.44 o 
  10   9   0        7.99        7.44      0.65 o 
  11   9   0        6.02        5.40      0.48 o 
  12   9   0        0.80        1.08      0.32 o 
   0  10   0        8.19        7.62      0.60 o 
   1  10   0        6.69        4.81      0.59 o 
   2  10   0        0.87        1.22      0.41 o 
   3  10   0        2.46        2.44      0.48 o 
   4  10   0        2.31        3.44      0.52 o 
   5  10   0        0.27        0.26      0.38 o 
   6  10   0        4.01        2.59      0.48 o 
   7  10   0        1.79        2.06      0.47 o 
   8  10   0        0.42        0.86      0.33 o 
   9  10   0        3.05        2.06      0.38 o 
  10  10   0        0.45        0.06      0.29 o 
   1  11   0        0.90        1.52      0.39 o 
   2  11   0        4.70        4.00      0.47 o 
   3  11   0        0.03        0.26      0.31 o 
   4  11   0        1.09        0.89      0.33 o 
   5  11   0        0.24        0.29      0.31 o 
   6  11   0        2.75        4.02      0.41 o 
   7  11   0       15.01       17.54      0.64 o 
   8  11   0        5.48        4.92      0.39 o 
   0  12   0        6.10        4.42      0.36 o 
   1  12   0        4.63        4.97      0.39 o 
   2  12   0        0.03        0.27      0.24 o 
   3  12   0       12.47       12.75      0.51 o 
 -19   1   1        3.11        3.54      0.30 o 
 -18   1   1        1.16        0.44      0.36 o 
 -17   1   1        6.59        4.08      0.50 o 
 -16   1   1       10.43        8.94      0.73 o 
 -15   1   1      139.17      120.30      2.38 o 
 -14   1   1        4.93        5.36      0.66 o 
 -13   1   1      102.33       93.81      2.13 o 
 -12   1   1        0.99        1.89      0.54 o 
 -11   1   1       67.98       69.74      1.65 o 
 -10   1   1      151.35      158.25      2.29 o 
  -9   1   1        6.74        5.61      0.48 o 
  -8   1   1       69.42       49.33      1.11 o 
  -7   1   1     1254.74     1275.25     26.71 o 
  -6   1   1       59.24       47.43      0.92 o 
  -5   1   1      394.90      388.69      2.31 o 
  -4   1   1        0.83        0.13      0.20 o 
  -3   1   1      430.83      389.89      9.72 o 
  -2   1   1     1433.40     1435.38     17.63 o 
  -1   1   1      104.48       92.13      0.74 o 
   0   1   1     3912.56     4167.63     75.12 o 
   1   1   1     2255.07     2285.59     21.74 o 
   2   1   1     1347.44     1304.74     17.94 o 
   3   1   1     1747.43     1698.73     23.70 o 
   4   1   1      149.09      137.52      1.40 o 
   5   1   1       67.20       57.84      1.02 o 
   6   1   1      426.54      412.77      2.90 o 
   7   1   1      148.64      141.07      1.82 o 
   8   1   1      701.49      714.22      4.41 o 
   9   1   1        0.50        0.22      0.38 o 
  10   1   1        0.24        0.09      0.33 o 
  11   1   1       17.09       19.20      0.93 o 
  12   1   1       43.46       42.75      1.41 o 
  13   1   1        0.15        0.20      0.52 o 
  14   1   1       20.47       20.89      1.05 o 
  15   1   1        0.00        0.49      0.44 o 
  16   1   1       59.12       54.97      1.43 o 
  17   1   1        8.47        8.49      0.55 o 
  18   1   1        0.46        0.09      0.24 o 
 -19   2   1        0.23        0.05      0.24 o 
 -18   2   1       69.44       62.73      1.21 o 
 -17   2   1        2.03        1.78      0.40 o 
 -16   2   1       28.69       22.62      1.05 o 
 -15   2   1        1.33        1.15      0.59 o 
 -14   2   1       47.13       42.09      1.48 o 
 -13   2   1       16.49       15.04      1.03 o 
 -12   2   1      500.92      510.60      4.83 o 
 -11   2   1      115.55      120.79      2.26 o 
 -10   2   1      134.58      134.82      2.23 o 
  -9   2   1        5.96        5.75      0.55 o 
  -8   2   1       19.28       27.28      0.90 o 
  -7   2   1      131.58      116.09      1.65 o 
  -6   2   1      265.90      275.80      2.32 o 
  -5   2   1      164.44      188.32      1.75 o 
  -4   2   1       44.82       41.00      0.78 o 
  -3   2   1      227.01      216.43      1.60 o 
  -2   2   1      730.51      621.07     13.06 o 
  -1   2   1      274.26      254.63      1.47 o 
   0   2   1       14.79       20.31      0.35 o 
   1   2   1       76.82       89.56      0.94 o 
   2   2   1      256.40      248.44      1.66 o 
   3   2   1      115.21       94.13      1.11 o 
   4   2   1        0.77        0.96      0.24 o 
   5   2   1        7.93       10.98      0.50 o 
   6   2   1       55.38       58.42      1.17 o 
   7   2   1      129.89      139.10      1.91 o 
   8   2   1        8.49       10.69      0.62 o 
   9   2   1       39.72       40.82      1.19 o 
  10   2   1        5.47        5.67      0.56 o 
  11   2   1       10.39        9.04      0.75 o 
  12   2   1       60.08       57.06      1.67 o 
  13   2   1      370.47      350.96      4.10 o 
  14   2   1        0.01        1.03      0.55 o 
  15   2   1       18.12       18.57      0.96 o 
  16   2   1        0.01        0.73      0.42 o 
  17   2   1       11.22        9.98      0.58 o 
  18   2   1        7.04        6.45      0.43 o 
 -18   3   1       11.11       10.89      0.52 o 
 -17   3   1        0.59        0.52      0.34 o 
 -16   3   1       10.91        9.03      0.71 o 
 -15   3   1       60.85       53.64      1.56 o 
 -14   3   1       87.23       84.63      2.11 o 
 -13   3   1      523.03      545.77      5.24 o 
 -12   3   1       87.09       90.48      2.18 o 
 -11   3   1      388.59      409.26      4.29 o 
 -10   3   1        8.64       11.65      0.79 o 
  -9   3   1       36.76       36.52      1.20 o 
  -8   3   1       15.25       16.80      0.76 o 
  -7   3   1      125.69      159.03      2.07 o 
  -6   3   1        2.53        4.63      0.44 o 
  -5   3   1      379.97      427.03      2.89 o 
  -4   3   1      125.94      128.46      1.48 o 
  -3   3   1        4.33        3.90      0.34 o 
  -2   3   1        3.02        1.35      0.25 o 
  -1   3   1      276.09      266.34      1.83 o 
   0   3   1      120.57      110.98      0.86 o 
   1   3   1        3.78        2.45      0.25 o 
   2   3   1       48.16       40.79      0.79 o 
   3   3   1      124.02      123.68      1.43 o 
   4   3   1       46.03       51.21      1.00 o 
   5   3   1      118.60      132.74      1.72 o 
   6   3   1      576.58      638.94      4.05 o 
   7   3   1        2.24        3.01      0.50 o 
   8   3   1      138.87      154.60      2.29 o 
   9   3   1        0.88        0.26      0.39 o 
  10   3   1       14.46       17.19      0.98 o 
  11   3   1       63.77       57.93      1.70 o 
  12   3   1      163.78      161.60      2.83 o 
  13   3   1      116.41      121.82      2.44 o 
  14   3   1      141.54      140.38      2.54 o 
  15   3   1       54.43       49.23      1.43 o 
  16   3   1       33.63       31.55      1.04 o 
  17   3   1        3.01        3.28      0.39 o 
  18   3   1        0.16        0.02      0.26 o 
 -18   4   1        0.99        1.09      0.25 o 
 -17   4   1        3.11        2.66      0.40 o 
 -16   4   1        7.49        7.20      0.57 o 
 -15   4   1        0.01        0.14      0.43 o 
 -14   4   1       15.84       14.68      0.93 o 
 -13   4   1      268.58      280.05      3.76 o 
 -12   4   1      113.52      115.91      2.44 o 
 -11   4   1      124.48      135.68      2.61 o 
 -10   4   1       57.16       63.26      1.72 o 
  -9   4   1      272.40      260.95      3.21 o 
  -8   4   1       15.45       13.16      0.82 o 
  -7   4   1        0.32        1.21      0.36 o 
  -6   4   1       12.34       10.82      0.66 o 
  -5   4   1     1340.61     1549.36     31.57 o 
  -4   4   1     1911.53     1947.52     33.81 o 
  -3   4   1      468.01      520.58      3.18 o 
  -2   4   1      137.23      144.40      1.63 o 
  -1   4   1       70.70       82.12      1.22 o 
   0   4   1        1.85        0.75      0.17 o 
   1   4   1        0.46        0.62      0.25 o 
   2   4   1      206.84      225.37      2.04 o 
   3   4   1        3.57        4.91      0.44 o 
   4   4   1      676.47      679.81     20.42 o 
   5   4   1      536.84      511.41      3.64 o 
   6   4   1      897.42      968.62     28.05 o 
   7   4   1       17.04       19.86      0.89 o 
   8   4   1        4.58        4.87      0.53 o 
   9   4   1       24.42       20.41      1.02 o 
  10   4   1       25.35       22.05      1.15 o 
  11   4   1       52.83       51.74      1.61 o 
  12   4   1       10.86       12.22      0.93 o 
  13   4   1       15.96       17.89      0.96 o 
  14   4   1       81.70       78.70      1.82 o 
  15   4   1       14.22       12.15      0.73 o 
  16   4   1        0.40        0.05      0.37 o 
  17   4   1        1.85        1.91      0.32 o 
 -17   5   1       20.54       19.22      0.67 o 
 -16   5   1        1.59        1.57      0.35 o 
 -15   5   1        2.86        2.10      0.45 o 
 -14   5   1        1.24        1.98      0.48 o 
 -13   5   1        3.64        3.45      0.62 o 
 -12   5   1      139.54      147.56      2.76 o 
 -11   5   1      285.44      289.83      3.85 o 
 -10   5   1       37.40       43.90      1.54 o 
  -9   5   1      734.48      782.28      5.87 o 
  -8   5   1       17.18       15.92      0.89 o 
  -7   5   1       48.46       52.63      1.40 o 
  -6   5   1        0.69        0.38      0.39 o 
  -5   5   1       65.99       73.37      1.46 o 
  -4   5   1        1.50        6.96      0.53 o 
  -3   5   1      116.09      125.54      1.79 o 
  -2   5   1      315.83      353.24      2.96 o 
  -1   5   1       15.59       10.57      0.59 o 
   0   5   1        3.22        3.25      0.28 o 
   1   5   1        1.60        2.03      0.37 o 
   2   5   1        2.53        5.14      0.45 o 
   3   5   1      172.23      180.81      2.15 o 
   4   5   1      466.19      500.03      3.71 o 
   5   5   1       26.68       33.21      1.06 o 
   6   5   1        5.76        7.25      0.66 o 
   7   5   1        1.31        0.21      0.43 o 
   8   5   1       14.30       14.48      0.88 o 
   9   5   1        1.99        2.66      0.55 o 
  10   5   1      506.17      539.21      5.13 o 
  11   5   1        0.00        0.58      0.62 o 
  12   5   1      230.55      234.72      3.32 o 
  13   5   1       17.39       18.76      1.00 o 
  14   5   1       10.17       10.12      0.71 o 
  15   5   1        1.95        2.74      0.42 o 
  16   5   1        1.03        1.05      0.33 o 
 -16   6   1        6.83        7.15      0.45 o 
 -15   6   1        2.26        2.92      0.38 o 
 -14   6   1        7.94        8.67      0.61 o 
 -13   6   1       14.96       15.35      0.92 o 
 -12   6   1       24.39       25.44      1.21 o 
 -11   6   1        7.37        7.99      0.85 o 
 -10   6   1       45.57       48.11      1.67 o 
  -9   6   1       12.78       11.96      0.90 o 
  -8   6   1       68.46       76.17      1.86 o 
  -7   6   1      116.41      104.77      2.09 o 
  -6   6   1      207.36      208.24      2.78 o 
  -5   6   1      136.55      131.36      2.14 o 
  -4   6   1       81.01       98.22      1.81 o 
  -3   6   1       52.13       51.22      1.33 o 
  -2   6   1        5.54        3.68      0.49 o 
  -1   6   1       37.21       35.26      1.11 o 
   0   6   1        3.87        3.98      0.79 o 
   1   6   1        2.24        3.31      0.43 o 
   2   6   1       12.40       11.82      0.71 o 
   3   6   1        8.61        6.06      0.52 o 
   4   6   1        5.69        6.26      0.57 o 
   5   6   1       29.71       31.89      1.11 o 
   6   6   1       53.99       54.41      1.54 o 
   7   6   1      109.02      111.79      2.22 o 
   8   6   1       44.71       40.93      1.42 o 
   9   6   1      116.87      122.41      2.46 o 
  10   6   1       30.95       30.96      1.32 o 
  11   6   1       43.66       42.46      1.47 o 
  12   6   1       30.68       34.56      1.26 o 
  13   6   1       24.60       22.86      0.98 o 
  14   6   1        1.90        1.95      0.42 o 
  15   6   1        6.43        5.71      0.45 o 
  16   6   1        3.38        2.96      0.35 o 
 -15   7   1        0.31        0.51      0.28 o 
 -14   7   1        6.79        6.46      0.55 o 
 -13   7   1        3.29        2.61      0.50 o 
 -12   7   1        1.44        2.03      0.52 o 
 -11   7   1        7.91        6.73      0.64 o 
 -10   7   1       18.09       14.73      0.98 o 
  -9   7   1      218.68      217.61      3.29 o 
  -8   7   1        3.06        3.10      0.63 o 
  -7   7   1        5.69        7.84      0.71 o 
  -6   7   1       18.62       17.38      0.99 o 
  -5   7   1        1.83        2.62      0.48 o 
  -4   7   1        1.63        4.45      0.63 o 
  -3   7   1       94.07      101.19      2.02 o 
  -2   7   1       11.73       12.82      0.80 o 
  -1   7   1      151.03      147.81      2.45 o 
   0   7   1       69.96       70.20      2.44 o 
   1   7   1        1.83        1.05      0.53 o 
   2   7   1      314.65      297.74      3.45 o 
   3   7   1      120.10      125.13      2.28 o 
   4   7   1      113.08      111.49      2.19 o 
   5   7   1       10.14       10.74      0.80 o 
   6   7   1       14.26       14.76      0.93 o 
   7   7   1       25.30       21.02      1.09 o 
   8   7   1       18.36       20.97      1.08 o 
   9   7   1        6.39        4.52      0.69 o 
  10   7   1       90.11       90.18      2.09 o 
  11   7   1        9.99        9.38      0.75 o 
  12   7   1        1.86        1.90      0.40 o 
  13   7   1        0.00        0.59      0.30 o 
  14   7   1        0.03        0.02      0.27 o 
  15   7   1        3.39        4.01      0.34 o 
 -14   8   1        3.01        3.75      0.41 o 
 -13   8   1        3.81        5.51      0.52 o 
 -12   8   1        0.79        0.30      0.40 o 
 -11   8   1       11.75       13.07      0.79 o 
 -10   8   1        3.09        3.19      0.57 o 
  -9   8   1        1.23        0.92      0.54 o 
  -8   8   1        6.10        2.07      0.59 o 
  -7   8   1        9.98       10.67      0.96 o 
  -6   8   1      182.09      156.52      2.77 o 
  -5   8   1       14.10       16.03      0.94 o 
  -4   8   1       69.00       62.23      1.78 o 
  -3   8   1      147.03      152.36      2.67 o 
  -2   8   1        2.76        4.24      0.83 o 
  -1   8   1     1193.89     1157.76      7.32 o 
   0   8   1       18.86       20.86      0.78 o 
   1   8   1      173.98      183.94      2.97 o 
   2   8   1      703.18      699.33      5.73 o 
   3   8   1       46.02       49.62      1.62 o 
   4   8   1       42.52       42.92      1.52 o 
   5   8   1       36.41       31.37      1.33 o 
   6   8   1       36.99       34.14      1.35 o 
   7   8   1       49.72       42.33      1.47 o 
   8   8   1       23.05       19.91      1.10 o 
   9   8   1        0.01        1.26      0.42 o 
  10   8   1        0.13        0.51      0.43 o 
  11   8   1        1.44        1.18      0.46 o 
  12   8   1        4.28        4.72      0.47 o 
  13   8   1        2.70        1.88      0.39 o 
 -13   9   1        5.15        7.34      0.42 o 
 -12   9   1        0.96        1.08      0.34 o 
 -11   9   1        0.12        0.13      0.32 o 
 -10   9   1        5.84        5.34      0.61 o 
  -9   9   1        5.88        5.28      0.58 o 
  -8   9   1        0.63        0.07      0.46 o 
  -7   9   1        7.98        8.78      0.83 o 
  -6   9   1       26.78       26.40      1.22 o 
  -5   9   1        2.55        1.57      0.56 o 
  -4   9   1        8.09        7.69      0.75 o 
  -3   9   1       71.05       73.92      1.90 o 
  -2   9   1       74.49       76.95      1.91 o 
  -1   9   1       19.40       19.23      1.10 o 
   0   9   1       33.51       34.61      0.94 o 
   1   9   1        0.00        0.39      0.57 o 
   2   9   1       86.18       84.79      2.04 o 
   3   9   1       76.13       79.95      1.98 o 
   4   9   1       68.17       70.77      1.89 o 
   5   9   1        8.04        5.58      0.75 o 
   6   9   1       12.10       11.84      0.85 o 
   7   9   1       23.72       23.04      1.08 o 
   8   9   1        0.42        0.84      0.45 o 
   9   9   1        0.37        0.12      0.42 o 
  10   9   1        1.03        0.72      0.34 o 
  11   9   1        4.05        4.01      0.40 o 
  12   9   1        0.05        0.75      0.27 o 
 -11  10   1        1.17        0.86      0.30 o 
 -10  10   1        0.92        1.41      0.34 o 
  -9  10   1        0.08        0.00      0.29 o 
  -8  10   1        0.19        0.51      0.30 o 
  -7  10   1        0.24        0.06      0.35 o 
  -6  10   1        3.02        4.61      0.54 o 
  -5  10   1        0.23        0.25      0.40 o 
  -4  10   1       14.46       14.31      0.84 o 
  -3  10   1       11.81        9.78      0.75 o 
  -2  10   1        4.14        3.83      0.54 o 
  -1  10   1       62.58       62.46      1.60 o 
   0  10   1        8.48        7.56      0.47 o 
   1  10   1        6.85        6.43      0.63 o 
   2  10   1       41.59       42.60      1.34 o 
   3  10   1        8.69        9.49      0.71 o 
   4  10   1        8.54        8.23      0.65 o 
   5  10   1       10.05        9.83      0.72 o 
   6  10   1        0.19        0.06      0.38 o 
   7  10   1        8.16        9.46      0.66 o 
   8  10   1        0.36        0.81      0.35 o 
   9  10   1        0.40        0.31      0.32 o 
  10  10   1        0.11        0.29      0.29 o 
  -8  11   1        1.24        2.15      0.33 o 
  -7  11   1        0.12        0.57      0.30 o 
  -6  11   1        0.03        0.61      0.31 o 
  -5  11   1        1.19        2.06      0.35 o 
  -4  11   1        1.57        2.35      0.38 o 
  -3  11   1       20.45       23.76      0.85 o 
  -2  11   1        1.86        1.31      0.36 o 
  -1  11   1        1.22        1.31      0.33 o 
   0  11   1        0.03        0.09      0.20 o 
   1  11   1        0.38        0.54      0.32 o 
   2  11   1        0.22        0.53      0.53 o 
   3  11   1        0.57        0.14      0.32 o 
   4  11   1        8.47        9.16      0.53 o 
   5  11   1        3.76        5.12      0.44 o 
   6  11   1        0.03        0.12      0.26 o 
   7  11   1        1.40        2.22      0.33 o 
  -3  12   1        6.55        7.97      0.44 o 
  -2  12   1        1.26        0.64      0.31 o 
  -1  12   1        4.13        5.32      0.40 o 
   0  12   1        5.54        5.58      0.49 o 
   1  12   1        6.79        5.78      0.41 o 
   2  12   1        3.82        3.24      0.34 o 
 -19   0   2        1.50        1.39      0.28 o 
 -18   0   2        9.73       12.46      0.61 o 
 -17   0   2        0.86        1.68      0.39 o 
 -16   0   2       27.20       25.42      1.09 o 
 -15   0   2       26.03       22.01      1.07 o 
 -14   0   2       66.51       58.66      1.67 o 
 -13   0   2       65.07       55.23      1.60 o 
 -12   0   2       31.83       24.90      1.05 o 
 -11   0   2        4.55        5.04      0.54 o 
 -10   0   2       19.48       13.72      0.77 o 
  -9   0   2       17.85       33.40      0.98 o 
  -8   0   2       96.25       94.32      1.50 o 
  -7   0   2     3410.78     3556.19     46.30 o 
  -6   0   2       26.32       26.81      0.74 o 
  -5   0   2     2383.21     2497.42     33.13 o 
  -4   0   2     2160.06     2112.75     28.31 o 
  -3   0   2      301.62      273.67      1.76 o 
  -2   0   2     4832.72     5173.36     41.08 o 
  -1   0   2     2177.47     2295.69     25.36 o 
   0   0   2     1703.62     1706.37     15.16 o 
   1   0   2    75230.48    77344.67    233.42 o 
   2   0   2     4450.98     4305.73     39.91 o 
   3   0   2      248.88      282.28      2.06 o 
   4   0   2      110.47      114.03      1.45 o 
   5   0   2      457.88      453.63      3.11 o 
   6   0   2      177.68      209.24      2.28 o 
   7   0   2        6.52        8.51      0.59 o 
   8   0   2        1.77        3.09      0.49 o 
   9   0   2      205.82      185.61      2.61 o 
  10   0   2       69.36       68.23      1.68 o 
  11   0   2        0.10        0.07      0.39 o 
  12   0   2        9.29        8.65      0.77 o 
  13   0   2        8.11        9.65      0.80 o 
  14   0   2        2.35        2.33      0.55 o 
  15   0   2        0.02        0.44      0.44 o 
  16   0   2        0.39        0.52      0.34 o 
  17   0   2        1.40        1.92      0.33 o 
 -19   1   2        0.18        0.05      0.22 o 
 -18   1   2        0.92        1.78      0.36 o 
 -17   1   2       32.71       27.78      1.01 o 
 -16   1   2        2.69        3.74      0.54 o 
 -15   1   2       18.63       13.45      0.93 o 
 -14   1   2      128.07      119.55      2.40 o 
 -13   1   2       40.17       35.77      1.31 o 
 -12   1   2       13.23        8.94      0.76 o 
 -11   1   2        9.71       11.89      0.77 o 
 -10   1   2      182.00      205.62      2.62 o 
  -9   1   2       72.21       78.63      1.55 o 
  -8   1   2      233.22      232.02      2.43 o 
  -7   1   2     1487.90     1418.88     29.68 o 
  -6   1   2      209.49      220.98      2.06 o 
  -5   1   2      263.08      249.47      2.02 o 
  -4   1   2       21.35       17.10      0.54 o 
  -3   1   2      431.29      397.39      2.22 o 
  -2   1   2     4195.80     4338.30     39.25 o 
  -1   1   2     2408.28     2437.18     26.65 o 
   0   1   2     4610.98     4976.53     90.04 o 
   1   1   2     2452.08     2484.58     30.01 o 
   2   1   2     1303.22     1388.54     23.52 o 
   3   1   2        4.76        8.44      0.47 o 
   4   1   2     1943.38     2128.32     33.90 o 
   5   1   2      211.05      207.27      2.13 o 
   6   1   2      333.72      333.93      2.87 o 
   7   1   2       22.82       22.29      0.86 o 
   8   1   2      379.92      364.86      3.38 o 
   9   1   2      186.73      181.56      2.58 o 
  10   1   2      142.48      148.28      2.46 o 
  11   1   2       18.38       19.01      0.99 o 
  12   1   2       48.67       48.76      1.58 o 
  13   1   2        2.52        2.43      0.60 o 
  14   1   2       15.70       18.42      0.99 o 
  15   1   2        1.30        1.55      0.44 o 
  16   1   2       21.67       21.33      0.89 o 
  17   1   2        0.30        0.43      0.30 o 
 -19   2   2        5.40        6.25      0.39 o 
 -18   2   2        7.56        8.90      0.51 o 
 -17   2   2        1.50        0.72      0.38 o 
 -16   2   2        1.54        0.90      0.44 o 
 -15   2   2        4.81        4.13      0.65 o 
 -14   2   2       14.28       10.37      0.84 o 
 -13   2   2        0.41        0.17      0.56 o 
 -12   2   2        2.43        0.59      0.59 o 
 -11   2   2       64.40       71.46      1.76 o 
 -10   2   2       13.15       14.09      0.85 o 
  -9   2   2       17.48       20.58      0.91 o 
  -8   2   2       24.98       23.59      0.90 o 
  -7   2   2      500.04      511.96      3.57 o 
  -6   2   2      251.60      258.21      2.35 o 
  -5   2   2      243.08      260.25      2.20 o 
  -4   2   2        7.09        8.28      0.44 o 
  -3   2   2        0.32        0.90      0.27 o 
  -2   2   2      292.31      279.83      1.88 o 
  -1   2   2        9.48       10.15      0.41 o 
   0   2   2      345.74      349.41      8.71 o 
   1   2   2     3956.70     4009.58     41.41 o 
   2   2   2      923.34      883.77     19.22 o 
   3   2   2       44.51       38.22      0.85 o 
   4   2   2       19.62       19.18      0.66 o 
   5   2   2        1.40        0.77      0.35 o 
   6   2   2        0.95        2.13      0.36 o 
   7   2   2       24.80       25.19      0.89 o 
   8   2   2      167.07      165.99      2.39 o 
   9   2   2       49.63       48.43      1.39 o 
  10   2   2        0.16        3.28      0.56 o 
  11   2   2       37.56       37.68      1.38 o 
  12   2   2       44.81       48.06      1.58 o 
  13   2   2       70.50       73.68      1.91 o 
  14   2   2       52.98       54.27      1.64 o 
  15   2   2        2.21        1.96      0.51 o 
  16   2   2       29.73       26.90      0.94 o 
  17   2   2        0.00        0.33      0.25 o 
 -18   3   2       19.46       19.01      0.67 o 
 -17   3   2       12.43       12.21      0.67 o 
 -16   3   2        0.67        0.43      0.39 o 
 -15   3   2        0.45        0.24      0.47 o 
 -14   3   2       10.52        8.26      0.81 o 
 -13   3   2      193.17      191.79      3.08 o 
 -12   3   2      377.13      395.64      4.34 o 
 -11   3   2        7.23        8.88      0.87 o 
 -10   3   2      853.05      846.59      5.89 o 
  -9   3   2        3.21        3.89      0.54 o 
  -8   3   2      211.61      227.29      2.68 o 
  -7   3   2       41.22       36.70      1.04 o 
  -6   3   2       99.92       99.09      1.56 o 
  -5   3   2      208.63      215.03      2.14 o 
  -4   3   2        9.56       15.07      0.58 o 
  -3   3   2      241.04      248.73      2.07 o 
  -2   3   2      587.08      576.25     15.80 o 
  -1   3   2      249.00      234.48      1.92 o 
   0   3   2       22.52       20.52      0.48 o 
   1   3   2        3.87        3.32      0.34 o 
   2   3   2        8.34        7.63      0.45 o 
   3   3   2        8.08        6.47      0.46 o 
   4   3   2       44.85       47.37      1.08 o 
   5   3   2       10.29       10.19      0.58 o 
   6   3   2      474.49      521.09      3.97 o 
   7   3   2       91.52       95.05      1.83 o 
   8   3   2       26.23       26.96      1.06 o 
   9   3   2       94.91       91.17      1.97 o 
  10   3   2       67.41       68.75      1.86 o 
  11   3   2       74.59       73.13      1.97 o 
  12   3   2      182.67      190.38      3.08 o 
  13   3   2       30.82       34.23      1.33 o 
  14   3   2       95.09       99.34      2.04 o 
  15   3   2        4.87        3.92      0.54 o 
  16   3   2        2.95        2.75      0.41 o 
  17   3   2        0.04        0.07      0.25 o 
 -18   4   2        1.11        1.57      0.28 o 
 -17   4   2        2.15        1.65      0.37 o 
 -16   4   2        3.41        3.35      0.49 o 
 -15   4   2        0.17        0.36      0.41 o 
 -14   4   2        2.03        1.94      0.46 o 
 -13   4   2        2.48        3.10      0.63 o 
 -12   4   2       97.50       93.23      2.20 o 
 -11   4   2       20.36       21.73      1.17 o 
 -10   4   2      337.43      320.94      3.75 o 
  -9   4   2      728.60      701.95      5.26 o 
  -8   4   2        4.51        6.01      0.62 o 
  -7   4   2      123.63      119.79      1.92 o 
  -6   4   2       30.94       29.55      0.95 o 
  -5   4   2     1822.91     1833.28     35.30 o 
  -4   4   2      562.83      585.38      3.65 o 
  -3   4   2      151.23      140.76      1.75 o 
  -2   4   2      883.35      987.54     23.57 o 
  -1   4   2      282.39      300.88      2.51 o 
   0   4   2       34.63       35.84      0.98 o 
   1   4   2      300.42      258.33      2.31 o 
   2   4   2       44.33       40.56      0.99 o 
   3   4   2      820.72      774.46     22.36 o 
   4   4   2      374.37      385.88      3.22 o 
   5   4   2      370.09      356.65      3.29 o 
   6   4   2       54.47       57.78      1.47 o 
   7   4   2      164.83      174.94      2.64 o 
   8   4   2        4.05        5.80      0.66 o 
   9   4   2       29.39       32.35      1.28 o 
  10   4   2        4.89        5.96      0.69 o 
  11   4   2       41.91       45.25      1.55 o 
  12   4   2        1.56        1.82      0.56 o 
  13   4   2        1.65        2.33      0.52 o 
  14   4   2        0.65        0.26      0.41 o 
  15   4   2        0.07        0.07      0.34 o 
  16   4   2        0.45        0.30      0.27 o 
 -17   5   2        8.73        8.93      0.50 o 
 -16   5   2       16.56       17.52      0.74 o 
 -15   5   2        3.32        5.02      0.49 o 
 -14   5   2       10.18        8.79      0.75 o 
 -13   5   2        0.06        0.04      0.48 o 
 -12   5   2       45.51       41.40      1.49 o 
 -11   5   2      220.85      208.33      3.19 o 
 -10   5   2        0.06        0.35      0.56 o 
  -9   5   2      361.78      345.19      3.84 o 
  -8   5   2       37.99       36.96      1.25 o 
  -7   5   2        0.19        0.43      0.45 o 
  -6   5   2      117.09      120.18      1.99 o 
  -5   5   2       15.53       16.23      0.80 o 
  -4   5   2       35.69       42.28      1.13 o 
  -3   5   2       59.97       77.35      1.50 o 
  -2   5   2      738.84      737.37      4.50 o 
  -1   5   2      340.90      369.23      3.19 o 
   0   5   2       53.32       48.57      1.50 o 
   1   5   2        2.76        1.51      0.38 o 
   2   5   2       18.93       16.60      0.74 o 
   3   5   2      285.24      285.75      2.88 o 
   4   5   2      148.21      152.66      2.22 o 
   5   5   2       33.61       42.58      1.27 o 
   6   5   2      114.27      119.59      2.15 o 
   7   5   2        1.69        0.90      0.49 o 
   8   5   2       21.92       20.47      1.07 o 
   9   5   2       14.57       15.64      1.03 o 
  10   5   2       61.51       62.99      1.81 o 
  11   5   2      130.86      135.87      2.59 o 
  12   5   2       32.08       32.77      1.29 o 
  13   5   2       44.46       42.02      1.30 o 
  14   5   2        0.21        0.78      0.35 o 
  15   5   2        0.01        0.07      0.30 o 
  16   5   2        0.16        0.20      0.27 o 
 -16   6   2       20.32       21.40      0.72 o 
 -15   6   2        0.85        0.58      0.35 o 
 -14   6   2        3.75        3.53      0.48 o 
 -13   6   2       14.34       17.46      0.92 o 
 -12   6   2       45.85       47.44      1.52 o 
 -11   6   2        5.74        6.19      0.75 o 
 -10   6   2       75.37       72.34      1.87 o 
  -9   6   2        8.82        8.61      0.80 o 
  -8   6   2       79.44       66.51      1.76 o 
  -7   6   2       22.38       20.65      1.03 o 
  -6   6   2       23.32       18.71      0.93 o 
  -5   6   2        0.01        0.04      0.46 o 
  -4   6   2        5.36        3.80      0.52 o 
  -3   6   2        1.64        0.33      0.43 o 
  -2   6   2      102.27      108.69      1.98 o 
  -1   6   2        0.12        0.53      0.35 o 
   0   6   2      177.56      178.02      1.73 o 
   1   6   2      115.61      123.86      2.07 o 
   2   6   2      247.38      242.29      2.91 o 
   3   6   2       22.36       22.72      0.96 o 
   4   6   2       52.98       48.32      1.39 o 
   5   6   2        0.07        0.45      0.45 o 
   6   6   2       16.57       17.52      0.97 o 
   7   6   2        1.05        2.44      0.43 o 
   8   6   2       17.59       17.32      1.04 o 
   9   6   2       20.37       20.34      1.08 o 
  10   6   2       39.16       40.98      1.45 o 
  11   6   2       19.32       19.62      0.99 o 
  12   6   2       40.85       39.40      1.29 o 
  13   6   2       11.47       10.33      0.71 o 
  14   6   2        4.42        5.71      0.46 o 
  15   6   2       10.47        9.93      0.51 o 
 -15   7   2        0.48        0.81      0.35 o 
 -14   7   2       13.02       12.17      0.62 o 
 -13   7   2        4.06        5.33      0.59 o 
 -12   7   2        0.11        0.37      0.39 o 
 -11   7   2        3.54        4.72      0.63 o 
 -10   7   2        5.45        9.07      0.84 o 
  -9   7   2      108.41      100.09      2.28 o 
  -8   7   2      289.30      250.17      3.50 o 
  -7   7   2        0.94        0.36      0.66 o 
  -6   7   2        4.39        3.28      0.73 o 
  -5   7   2        2.63        3.18      0.62 o 
  -4   7   2        0.75        1.52      0.45 o 
  -3   7   2        0.60        0.37      0.47 o 
  -2   7   2        5.49        4.29      0.58 o 
  -1   7   2       40.55       43.96      1.43 o 
   0   7   2       94.50       92.22      2.58 o 
   1   7   2       44.34       42.19      1.40 o 
   2   7   2      249.76      259.58      3.33 o 
   3   7   2       58.79       62.00      1.72 o 
   4   7   2       79.00       74.78      1.90 o 
   5   7   2        9.78        9.18      0.84 o 
   6   7   2        1.41        1.26      0.48 o 
   7   7   2        5.93        5.74      0.72 o 
   8   7   2        1.51        0.88      0.49 o 
   9   7   2       15.92       14.90      0.95 o 
  10   7   2       75.87       72.03      1.78 o 
  11   7   2       56.67       53.38      1.45 o 
  12   7   2        1.29        2.48      0.46 o 
  13   7   2        0.00        0.22      0.31 o 
  14   7   2        0.01        0.27      0.25 o 
 -14   8   2        0.29        0.22      0.29 o 
 -13   8   2        0.82        1.26      0.34 o 
 -12   8   2        2.19        2.22      0.44 o 
 -11   8   2       10.19       12.27      0.79 o 
 -10   8   2       26.62       25.95      1.11 o 
  -9   8   2       23.16       19.27      1.02 o 
  -8   8   2       41.04       35.53      1.37 o 
  -7   8   2       27.92       30.13      1.30 o 
  -6   8   2       30.25       30.13      1.33 o 
  -5   8   2       39.49       38.72      1.49 o 
  -4   8   2        8.56        7.09      0.84 o 
  -3   8   2      187.46      189.39      3.09 o 
  -2   8   2       37.11       39.52      1.54 o 
  -1   8   2       31.99       38.58      1.54 o 
   0   8   2      101.26       97.94      1.56 o 
   1   8   2        0.09        0.92      0.62 o 
   2   8   2      252.01      245.50      3.49 o 
   3   8   2       12.83       10.78      0.89 o 
   4   8   2       41.57       43.13      1.60 o 
   5   8   2       43.34       42.25      1.49 o 
   6   8   2        0.21        0.17      0.50 o 
   7   8   2       20.02       20.50      1.05 o 
   8   8   2        6.76        7.46      0.78 o 
   9   8   2        9.19       11.15      0.76 o 
  10   8   2       16.14       14.36      0.80 o 
  11   8   2        2.53        2.99      0.41 o 
  12   8   2       15.81       15.29      0.65 o 
  13   8   2        0.34        0.28      0.26 o 
 -13   9   2        6.85        7.32      0.47 o 
 -12   9   2        0.08        0.13      0.33 o 
 -11   9   2        2.64        3.25      0.43 o 
 -10   9   2       10.79       10.61      0.71 o 
  -9   9   2       21.08       20.72      0.97 o 
  -8   9   2        0.00        0.07      0.38 o 
  -7   9   2        9.93        9.82      0.78 o 
  -6   9   2       74.35       70.92      1.83 o 
  -5   9   2       21.22       18.27      1.05 o 
  -4   9   2        0.60        0.76      0.56 o 
  -3   9   2        1.63        2.13      0.58 o 
  -2   9   2        3.02        4.01      0.74 o 
  -1   9   2      188.63      196.93      3.09 o 
   0   9   2       82.04       80.74      1.37 o 
   1   9   2        6.82        7.23      0.80 o 
   2   9   2       67.00       68.43      1.83 o 
   3   9   2       39.48       38.08      1.43 o 
   4   9   2        0.43        1.88      0.42 o 
   5   9   2        3.63        3.76      0.59 o 
   6   9   2        0.02        0.74      0.42 o 
   7   9   2       26.19       25.25      1.06 o 
   8   9   2        9.37       12.00      0.69 o 
   9   9   2       18.82       21.54      0.86 o 
  10   9   2        1.43        0.99      0.38 o 
  11   9   2        2.38        2.38      0.37 o 
 -10  10   2        0.31        0.19      0.31 o 
  -9  10   2        0.50        0.22      0.32 o 
  -8  10   2        0.08        0.34      0.40 o 
  -7  10   2        1.54        1.52      0.42 o 
  -6  10   2        9.13       10.65      0.74 o 
  -5  10   2        1.90        1.00      0.51 o 
  -4  10   2        0.59        0.47      0.37 o 
  -3  10   2        0.39        1.36      0.40 o 
  -2  10   2        0.29        0.22      0.43 o 
  -1  10   2        7.78        7.00      0.70 o 
   0  10   2        1.77        1.22      0.42 o 
   1  10   2        4.55        3.84      0.52 o 
   2  10   2       13.63       11.89      0.77 o 
   3  10   2        0.52        0.99      0.38 o 
   4  10   2        0.46        0.03      0.41 o 
   5  10   2        1.85        2.51      0.44 o 
   6  10   2        0.05        0.53      0.32 o 
   7  10   2        8.40        7.12      0.58 o 
   8  10   2        0.05        0.30      0.30 o 
   9  10   2        1.02        0.05      0.30 o 
  -8  11   2       12.04       13.31      0.55 o 
  -7  11   2        0.83        1.21      0.27 o 
  -6  11   2        6.99        8.32      0.51 o 
  -5  11   2        0.07        0.15      0.29 o 
  -4  11   2        2.39        2.73      0.42 o 
  -3  11   2        0.12        0.33      0.31 o 
  -2  11   2        1.41        2.28      0.43 o 
  -1  11   2        0.87        0.43      0.34 o 
   0  11   2        2.87        3.30      0.28 o 
   1  11   2        0.03        0.15      0.27 o 
   2  11   2        0.04        0.13      0.27 o 
   3  11   2        2.87        3.42      0.35 o 
   4  11   2        1.70        1.38      0.31 o 
   5  11   2        0.00        0.14      0.26 o 
   6  11   2        0.10        0.91      0.24 o 
 -19   1   3        5.41        7.37      0.42 o 
 -18   1   3        5.07        5.10      0.44 o 
 -17   1   3       12.06       10.50      0.65 o 
 -16   1   3       10.69        8.16      0.67 o 
 -15   1   3        6.41        6.50      0.62 o 
 -14   1   3      159.83      132.24      2.47 o 
 -13   1   3       13.75       16.38      0.97 o 
 -12   1   3      130.05      129.12      2.38 o 
 -11   1   3        1.26        0.89      0.44 o 
 -10   1   3       32.50       31.14      1.16 o 
  -9   1   3      211.60      253.34      2.89 o 
  -8   1   3       41.43       34.89      1.06 o 
  -7   1   3       77.39       62.13      1.32 o 
  -6   1   3      561.18      595.40      3.71 o 
  -5   1   3        2.66        2.33      0.43 o 
  -4   1   3      312.98      300.13      2.35 o 
  -3   1   3        0.11        0.71      0.32 o 
  -2   1   3      135.32      108.11      1.33 o 
  -1   1   3      285.74      285.77      2.11 o 
   0   1   3      143.79      139.92      3.94 o 
   1   1   3     2157.17     2298.49     35.47 o 
   2   1   3      293.29      293.44      2.47 o 
   3   1   3      746.20      729.57     21.38 o 
   4   1   3      204.25      216.36      2.33 o 
   5   1   3        3.98        3.29      0.40 o 
   6   1   3       95.90       78.65      1.57 o 
   7   1   3       92.65       77.79      1.67 o 
   8   1   3       78.38       85.59      1.85 o 
   9   1   3      112.42      126.19      2.34 o 
  10   1   3        5.41        4.91      0.66 o 
  11   1   3        0.00        0.30      0.44 o 
  12   1   3        1.20        1.85      0.51 o 
  13   1   3       15.33       15.08      0.97 o 
  14   1   3        1.45        1.40      0.50 o 
  15   1   3        1.99        2.10      0.45 o 
  16   1   3        1.30        1.46      0.34 o 
 -18   2   3        1.92        2.85      0.35 o 
 -17   2   3       74.14       74.27      1.45 o 
 -16   2   3        1.36        1.63      0.42 o 
 -15   2   3       47.10       41.96      1.39 o 
 -14   2   3        0.28        0.39      0.51 o 
 -13   2   3       45.68       37.96      1.40 o 
 -12   2   3       97.77       95.89      2.18 o 
 -11   2   3      427.16      429.68      4.31 o 
 -10   2   3      103.80      104.11      2.06 o 
  -9   2   3      100.94       99.90      1.94 o 
  -8   2   3       25.50       30.12      1.05 o 
  -7   2   3        2.80        5.58      0.57 o 
  -6   2   3      149.36      160.66      2.00 o 
  -5   2   3      158.84      149.08      1.81 o 
  -4   2   3       20.37       11.61      0.60 o 
  -3   2   3       16.03       21.22      0.70 o 
  -2   2   3      139.47      119.26      1.46 o 
  -1   2   3       37.78       26.88      0.76 o 
   0   2   3       29.69       27.09      0.62 o 
   1   2   3       15.93       22.68      0.71 o 
   2   2   3        0.47        1.08      0.29 o 
   3   2   3        6.58        2.99      0.39 o 
   4   2   3       17.52        8.73      0.59 o 
   5   2   3        0.56        0.49      0.35 o 
   6   2   3       25.74       24.71      0.94 o 
   7   2   3        1.42        1.37      0.33 o 
   8   2   3       85.82       77.16      1.82 o 
   9   2   3       57.69       54.88      1.58 o 
  10   2   3        1.00        1.99      0.51 o 
  11   2   3        2.13        2.56      0.55 o 
  12   2   3       10.68       11.48      0.88 o 
  13   2   3        5.70        7.86      0.67 o 
  14   2   3      143.61      157.17      2.45 o 
  15   2   3        0.00        0.20      0.37 o 
  16   2   3        4.68        4.39      0.44 o 
 -18   3   3        6.94        8.16      0.44 o 
 -17   3   3       25.22       25.70      0.87 o 
 -16   3   3        2.62        2.66      0.46 o 
 -15   3   3       28.37       25.99      1.10 o 
 -14   3   3       61.13       52.73      1.57 o 
 -13   3   3       58.26       52.81      1.67 o 
 -12   3   3      662.36      700.87      5.77 o 
 -11   3   3       16.44       16.09      1.00 o 
 -10   3   3      262.98      262.07      3.35 o 
  -9   3   3        2.47        2.34      0.63 o 
  -8   3   3       95.24       96.97      1.85 o 
  -7   3   3        7.50        7.41      0.63 o 
  -6   3   3       15.77       12.68      0.71 o 
  -5   3   3        4.79        4.18      0.48 o 
  -4   3   3      100.56      114.13      1.61 o 
  -3   3   3      133.77      146.48      1.78 o 
  -2   3   3       13.93       19.39      0.69 o 
  -1   3   3      120.75      116.49      1.61 o 
   0   3   3       80.88       71.57      1.33 o 
   1   3   3       12.40        8.89      0.50 o 
   2   3   3        6.28        5.44      0.44 o 
   3   3   3       23.55       21.81      0.77 o 
   4   3   3       13.10       10.41      0.65 o 
   5   3   3       79.43       83.82      1.66 o 
   6   3   3      137.54      129.84      2.16 o 
   7   3   3      189.86      186.75      2.73 o 
   8   3   3       11.10       12.10      0.87 o 
   9   3   3       28.02       30.35      1.29 o 
  10   3   3        5.83        4.15      0.65 o 
  11   3   3       15.38       16.78      1.02 o 
  12   3   3       44.34       43.73      1.49 o 
  13   3   3       21.67       22.58      1.08 o 
  14   3   3       49.32       55.97      1.41 o 
  15   3   3       12.22       12.99      0.67 o 
  16   3   3       16.55       14.00      0.57 o 
 -18   4   3        0.19        0.30      0.24 o 
 -17   4   3        2.57        1.96      0.38 o 
 -16   4   3        0.19        0.10      0.38 o 
 -15   4   3       12.54       11.57      0.73 o 
 -14   4   3        2.43        2.21      0.51 o 
 -13   4   3        0.22        0.55      0.52 o 
 -12   4   3      397.40      410.87      4.43 o 
 -11   4   3      392.12      375.47      4.23 o 
 -10   4   3      260.00      271.84      3.51 o 
  -9   4   3        0.34        1.25      0.64 o 
  -8   4   3      404.46      384.19      3.78 o 
  -7   4   3       18.80       20.96      0.94 o 
  -6   4   3        0.16        0.32      0.39 o 
  -5   4   3       84.84       94.39      1.67 o 
  -4   4   3      366.36      369.66      3.13 o 
  -3   4   3     1368.88     1428.73     31.99 o 
  -2   4   3        2.48        6.87      0.57 o 
  -1   4   3      128.10      129.64      1.86 o 
   0   4   3        4.73        5.43      0.63 o 
   1   4   3       18.89       12.84      0.60 o 
   2   4   3        9.01        9.48      0.55 o 
   3   4   3       78.92       77.15      1.53 o 
   4   4   3        9.02        7.73      0.63 o 
   5   4   3      178.58      191.56      2.65 o 
   6   4   3       22.99       23.69      1.05 o 
   7   4   3      185.62      212.53      3.03 o 
   8   4   3       17.50       17.71      1.04 o 
   9   4   3       11.68       13.03      0.92 o 
  10   4   3        2.57        3.02      0.55 o 
  11   4   3        1.22        0.25      0.60 o 
  12   4   3        6.12        6.11      0.63 o 
  13   4   3        0.02        0.35      0.42 o 
  14   4   3        2.54        3.35      0.43 o 
  15   4   3       14.39       13.91      0.61 o 
 -17   5   3        1.55        2.31      0.35 o 
 -16   5   3       42.65       41.97      1.03 o 
 -15   5   3        5.26        5.07      0.51 o 
 -14   5   3        7.93        6.60      0.63 o 
 -13   5   3        1.20        1.71      0.55 o 
 -12   5   3        4.59        4.48      0.63 o 
 -11   5   3      208.56      206.55      3.16 o 
 -10   5   3       87.24       86.70      2.08 o 
  -9   5   3      112.19      114.01      2.28 o 
  -8   5   3      366.14      362.09      3.85 o 
  -7   5   3       77.95       77.94      1.77 o 
  -6   5   3       55.28       58.91      1.50 o 
  -5   5   3       31.75       37.51      1.18 o 
  -4   5   3      145.28      157.57      2.27 o 
  -3   5   3       57.10       54.46      1.38 o 
  -2   5   3        0.38        0.48      0.46 o 
  -1   5   3       83.10       90.40      1.75 o 
   0   5   3       12.33       10.43      0.46 o 
   1   5   3        0.09        0.40      0.40 o 
   2   5   3        0.73        1.26      0.41 o 
   3   5   3       33.01       37.48      1.18 o 
   4   5   3       14.06       16.67      0.87 o 
   5   5   3      350.34      352.83      3.73 o 
   6   5   3        7.52        7.41      0.70 o 
   7   5   3        0.44        0.67      0.47 o 
   8   5   3        0.14        0.96      0.48 o 
   9   5   3        0.38        0.52      0.52 o 
  10   5   3       11.05       10.98      0.87 o 
  11   5   3      151.12      152.31      2.59 o 
  12   5   3        8.02       10.35      0.78 o 
  13   5   3       70.61       69.66      1.49 o 
  14   5   3        0.36        0.36      0.36 o 
  15   5   3        3.53        2.17      0.34 o 
 -16   6   3        8.27       10.51      0.52 o 
 -15   6   3       11.15       11.55      0.62 o 
 -14   6   3        1.98        1.89      0.44 o 
 -13   6   3        3.87        3.92      0.53 o 
 -12   6   3       17.17       15.88      0.90 o 
 -11   6   3        1.28        0.78      0.53 o 
 -10   6   3        1.61        1.51      0.54 o 
  -9   6   3       46.98       46.64      1.54 o 
  -8   6   3        0.10        0.55      0.54 o 
  -7   6   3       19.45       21.20      1.04 o 
  -6   6   3       87.69       87.66      1.99 o 
  -5   6   3      124.59      124.00      2.27 o 
  -4   6   3      124.60      124.78      2.26 o 
  -3   6   3       77.61       87.56      1.87 o 
  -2   6   3       28.16       27.71      1.09 o 
  -1   6   3        3.61        5.37      0.64 o 
   0   6   3        3.46        5.28      0.75 o 
   1   6   3       22.55       17.79      0.88 o 
   2   6   3        0.45        0.56      0.39 o 
   3   6   3        0.13        0.43      0.43 o 
   4   6   3        2.25        1.94      0.49 o 
   5   6   3        2.05        0.87      0.54 o 
   6   6   3        3.68        3.46      0.62 o 
   7   6   3        9.42       11.27      0.88 o 
   8   6   3       27.46       26.74      1.23 o 
   9   6   3        3.58        4.33      0.60 o 
  10   6   3       89.81       90.25      2.00 o 
  11   6   3       20.43       19.57      0.95 o 
  12   6   3       34.81       39.11      1.16 o 
  13   6   3       24.41       24.94      0.83 o 
  14   6   3        4.69        3.92      0.38 o 
 -15   7   3       22.32       29.98      0.82 o 
 -14   7   3        1.16        1.03      0.38 o 
 -13   7   3        1.86        3.09      0.42 o 
 -12   7   3       11.02       11.45      0.75 o 
 -11   7   3        1.22        0.63      0.46 o 
 -10   7   3       13.12       11.16      0.84 o 
  -9   7   3       10.96        9.80      0.91 o 
  -8   7   3      213.31      201.33      3.18 o 
  -7   7   3        4.29        3.53      0.66 o 
  -6   7   3        0.86        1.66      0.50 o 
  -5   7   3        0.01        0.40      0.51 o 
  -4   7   3        0.83        0.13      0.56 o 
  -3   7   3        0.02        0.70      0.46 o 
  -2   7   3        5.86        7.85      0.79 o 
  -1   7   3        0.06        0.52      0.52 o 
   0   7   3        1.42        0.86      0.58 o 
   1   7   3       47.52       50.47      1.54 o 
   2   7   3      101.75      103.09      2.18 o 
   3   7   3      130.71      119.45      2.35 o 
   4   7   3      160.76      161.29      2.72 o 
   5   7   3       31.92       33.19      1.31 o 
   6   7   3        7.29        8.24      0.73 o 
   7   7   3       20.16       19.52      1.04 o 
   8   7   3        6.52        8.91      0.71 o 
   9   7   3       13.21       12.80      0.82 o 
  10   7   3        0.81        0.79      0.47 o 
  11   7   3       17.58       19.59      0.81 o 
  12   7   3        1.68        1.36      0.37 o 
  13   7   3        0.00        0.29      0.29 o 
 -14   8   3        1.77        2.24      0.34 o 
 -13   8   3       14.23       22.53      0.79 o 
 -12   8   3        2.50        3.98      0.48 o 
 -11   8   3        0.19        0.79      0.42 o 
 -10   8   3       14.65       13.34      0.83 o 
  -9   8   3        4.18        3.88      0.63 o 
  -8   8   3       14.63       12.51      0.89 o 
  -7   8   3       18.12       11.42      0.94 o 
  -6   8   3        4.10        1.78      0.60 o 
  -5   8   3      202.19      186.33      3.06 o 
  -4   8   3        3.44        3.36      0.66 o 
  -3   8   3       31.49       28.31      1.38 o 
  -2   8   3      161.18      166.71      2.92 o 
  -1   8   3       32.96       31.31      1.38 o 
   0   8   3      699.50      701.72     18.74 o 
   1   8   3       31.14       34.59      1.41 o 
   2   8   3      124.03      130.06      2.55 o 
   3   8   3      142.12      149.44      2.70 o 
   4   8   3       28.81       32.66      1.29 o 
   5   8   3        4.72        6.33      0.59 o 
   6   8   3        4.91        5.60      0.60 o 
   7   8   3       15.66       14.49      0.88 o 
   8   8   3        3.61        3.21      0.54 o 
   9   8   3        9.92        9.48      0.63 o 
  10   8   3        0.72        1.29      0.41 o 
  11   8   3        0.38        0.00      0.32 o 
 -12   9   3        1.31        0.82      0.37 o 
 -11   9   3        0.04        0.27      0.31 o 
 -10   9   3        0.36        0.22      0.39 o 
  -9   9   3        3.73        4.11      0.55 o 
  -8   9   3        9.34        7.85      0.70 o 
  -7   9   3        0.12        0.38      0.45 o 
  -6   9   3        8.90        9.79      0.85 o 
  -5   9   3        4.36        3.19      0.64 o 
  -4   9   3        0.13        1.53      0.56 o 
  -3   9   3        3.62        2.29      0.57 o 
  -2   9   3       53.91       56.57      1.65 o 
  -1   9   3       66.98       66.29      1.82 o 
   0   9   3        7.72        7.77      0.56 o 
   1   9   3       22.21       23.18      1.08 o 
   2   9   3       32.60       38.25      1.31 o 
   3   9   3       47.89       47.23      1.47 o 
   4   9   3       46.42       49.96      1.48 o 
   5   9   3       44.14       48.04      1.39 o 
   6   9   3        1.94        1.70      0.42 o 
   7   9   3       12.25       12.99      0.73 o 
   8   9   3        4.46        3.96      0.50 o 
   9   9   3        0.48        0.39      0.32 o 
  10   9   3        0.00        0.00      0.28 o 
 -10  10   3        2.20        2.40      0.34 o 
  -9  10   3        0.43        0.28      0.33 o 
  -8  10   3        0.02        0.22      0.33 o 
  -7  10   3        0.00        0.34      0.34 o 
  -6  10   3        0.29        0.66      0.37 o 
  -5  10   3        0.00        0.91      0.37 o 
  -4  10   3        0.26        0.81      0.39 o 
  -3  10   3        9.52        9.23      0.67 o 
  -2  10   3        7.74        5.89      0.58 o 
  -1  10   3        0.98        0.57      0.43 o 
   0  10   3       25.13       23.82      0.89 o 
   1  10   3        7.24        7.40      0.58 o 
   2  10   3        9.59       10.38      0.64 o 
   3  10   3        9.50       10.78      0.63 o 
   4  10   3        5.82        6.39      0.55 o 
   5  10   3        4.13        4.11      0.44 o 
   6  10   3        4.17        5.86      0.45 o 
   7  10   3        1.21        1.12      0.32 o 
  -6  11   3        0.39        0.49      0.31 o 
  -5  11   3        0.40        0.22      0.31 o 
  -4  11   3        2.09        2.46      0.39 o 
  -3  11   3        0.02        0.25      0.29 o 
  -2  11   3       20.27       21.73      0.76 o 
  -1  11   3        4.68        4.93      0.45 o 
   0  11   3        5.47        5.01      0.28 o 
   1  11   3        0.03        0.59      0.24 o 
   2  11   3        1.32        1.08      0.27 o 
   3  11   3        0.70        0.49      0.28 o 
   4  11   3        0.36        0.01      0.24 o 
 -18   0   4        2.02        1.20      0.35 o 
 -17   0   4       10.61       11.04      0.64 o 
 -16   0   4        0.77        0.41      0.41 o 
 -15   0   4       10.32       10.51      0.78 o 
 -14   0   4      137.87      136.36      2.44 o 
 -13   0   4       65.13       58.74      1.69 o 
 -12   0   4      125.84      106.75      2.23 o 
 -11   0   4       13.40        9.19      0.79 o 
 -10   0   4        2.07        3.33      0.56 o 
  -9   0   4        1.23        1.57      0.48 o 
  -8   0   4       76.70       88.63      1.79 o 
  -7   0   4       24.87       39.17      1.18 o 
  -6   0   4     2461.85     2560.22     45.63 o 
  -5   0   4       41.00       35.73      1.08 o 
  -4   0   4     1151.11     1069.77     26.40 o 
  -3   0   4      155.47      127.71      1.71 o 
  -2   0   4      175.03      193.79      2.12 o 
  -1   0   4     1634.76     1672.36     32.64 o 
   0   0   4       67.89       68.11      0.92 o 
   1   0   4      677.46      587.74      3.55 o 
   2   0   4     7257.34     7397.73     76.49 o 
   3   0   4     1468.12     1457.88     34.67 o 
   4   0   4        0.13        0.00      0.47 o 
   5   0   4        4.14        2.12      0.51 o 
   6   0   4      102.41      116.78      2.25 o 
   7   0   4        2.94        5.83      0.72 o 
   8   0   4        1.09        1.17      0.51 o 
   9   0   4        0.07        1.28      0.54 o 
  10   0   4       24.55       21.70      1.08 o 
  11   0   4       11.22       11.80      0.82 o 
  12   0   4        0.21        0.54      0.38 o 
  13   0   4        6.30        6.29      0.63 o 
  14   0   4        6.17        7.19      0.57 o 
  15   0   4        4.52        4.14      0.40 o 
 -18   1   4        1.19        1.48      0.30 o 
 -17   1   4        0.01        0.34      0.34 o 
 -16   1   4       39.36       35.49      1.15 o 
 -15   1   4       19.86       22.22      1.02 o 
 -14   1   4       11.76       10.21      0.82 o 
 -13   1   4       71.98       68.07      1.83 o 
 -12   1   4       21.11       18.93      1.04 o 
 -11   1   4        1.28        0.08      0.57 o 
 -10   1   4        2.12        1.76      0.61 o 
  -9   1   4       91.79      107.93      2.14 o 
  -8   1   4       68.33       69.20      1.63 o 
  -7   1   4      103.46       97.82      1.83 o 
  -6   1   4      372.30      375.80      3.32 o 
  -5   1   4       10.87       11.04      0.65 o 
  -4   1   4        0.13        2.36      0.45 o 
  -3   1   4       23.32       24.22      0.81 o 
  -2   1   4       43.21       37.71      0.98 o 
  -1   1   4      210.07      186.50      2.14 o 
   0   1   4      810.98      750.10     28.17 o 
   1   1   4     2650.67     2626.86     45.60 o 
   2   1   4      722.27      701.00      4.57 o 
   3   1   4      576.37      621.38      4.44 o 
   4   1   4        8.48       13.56      0.79 o 
   5   1   4      221.50      228.36      2.92 o 
   6   1   4       15.22       15.63      0.88 o 
   7   1   4       56.93       58.94      1.65 o 
   8   1   4        0.50        1.67      0.45 o 
   9   1   4       91.03       85.84      2.07 o 
  10   1   4       14.62       13.96      0.94 o 
  11   1   4       35.96       39.30      1.42 o 
  12   1   4        6.49        9.80      0.77 o 
  13   1   4        8.74        8.62      0.74 o 
  14   1   4        0.26        0.92      0.34 o 
  15   1   4        1.42        1.62      0.35 o 
 -18   2   4        1.30        1.61      0.31 o 
 -17   2   4        3.02        3.50      0.43 o 
 -16   2   4        3.17        3.30      0.47 o 
 -15   2   4        0.04        0.43      0.43 o 
 -14   2   4        0.26        0.20      0.54 o 
 -13   2   4        3.13        2.41      0.58 o 
 -12   2   4       14.36       15.63      1.05 o 
 -11   2   4        2.49        3.43      0.69 o 
 -10   2   4       50.96       59.97      1.70 o 
  -9   2   4        0.16        0.75      0.52 o 
  -8   2   4       33.75       36.48      1.25 o 
  -7   2   4        0.84        1.43      0.48 o 
  -6   2   4      282.97      291.99      2.98 o 
  -5   2   4      124.44      119.37      1.84 o 
  -4   2   4       56.85       60.88      1.30 o 
  -3   2   4        7.95        5.39      0.51 o 
  -2   2   4        7.50        6.94      0.53 o 
  -1   2   4       45.15       45.10      1.13 o 
   0   2   4        0.20        0.03      0.25 o 
   1   2   4      110.36      111.12      1.68 o 
   2   2   4      407.31      384.32      3.26 o 
   3   2   4      104.95      100.24      1.78 o 
   4   2   4       84.91       79.04      1.68 o 
   5   2   4        0.09        0.13      0.43 o 
   6   2   4        5.82       15.19      0.88 o 
   7   2   4        1.36        1.97      0.47 o 
   8   2   4        0.01        0.45      0.45 o 
   9   2   4       53.06       56.88      1.73 o 
  10   2   4        8.14        8.90      0.71 o 
  11   2   4        3.28        3.01      0.63 o 
  12   2   4       28.73       30.28      1.26 o 
  13   2   4       11.86       13.53      0.82 o 
  14   2   4       47.30       54.14      1.28 o 
  15   2   4       20.61       17.73      0.67 o 
 -18   3   4        0.71        0.91      0.29 o 
 -17   3   4       37.50       41.65      0.98 o 
 -16   3   4        3.72        5.18      0.47 o 
 -15   3   4        2.95        2.57      0.58 o 
 -14   3   4        5.40        3.90      0.60 o 
 -13   3   4        1.22        0.98      0.58 o 
 -12   3   4      226.28      234.73      3.54 o 
 -11   3   4      131.42      141.99      2.70 o 
 -10   3   4       53.64       57.07      1.75 o 
  -9   3   4      250.57      249.46      3.28 o 
  -8   3   4       91.06       84.90      1.88 o 
  -7   3   4      150.04      150.43      2.35 o 
  -6   3   4        9.80        8.88      0.63 o 
  -5   3   4       27.94       25.82      1.02 o 
  -4   3   4        8.68       10.44      0.66 o 
  -3   3   4       32.16       31.65      1.03 o 
  -2   3   4       49.98       54.65      1.31 o 
  -1   3   4      297.15      305.07      3.02 o 
   0   3   4       54.51       52.15      1.55 o 
   1   3   4       39.09       36.17      1.04 o 
   2   3   4       11.73       12.86      0.74 o 
   3   3   4       10.82        8.19      0.63 o 
   4   3   4       44.12       41.83      1.27 o 
   5   3   4       37.59       35.34      1.26 o 
   6   3   4        5.59        9.14      0.71 o 
   7   3   4      144.57      155.33      2.70 o 
   8   3   4        3.93        4.14      0.64 o 
   9   3   4        4.97        5.40      0.69 o 
  10   3   4       30.75       32.93      1.36 o 
  11   3   4       17.60       18.44      1.01 o 
  12   3   4       25.63       28.65      1.17 o 
  13   3   4       20.92       23.04      0.96 o 
  14   3   4       11.70       10.79      0.62 o 
  15   3   4       14.30       10.72      0.54 o 
 -17   4   4        5.31        5.72      0.43 o 
 -16   4   4        6.08        7.46      0.54 o 
 -15   4   4        1.14        0.37      0.39 o 
 -14   4   4        0.17        0.14      0.44 o 
 -13   4   4        1.54        1.91      0.48 o 
 -12   4   4       35.29       35.66      1.41 o 
 -11   4   4      230.26      236.21      3.38 o 
 -10   4   4        0.92        1.80      0.76 o 
  -9   4   4      607.53      627.53      5.31 o 
  -8   4   4      430.96      421.83      4.19 o 
  -7   4   4       11.98       10.16      0.78 o 
  -6   4   4       24.50       19.94      0.95 o 
  -5   4   4        4.09        4.45      0.62 o 
  -4   4   4      938.41      944.04      5.59 o 
  -3   4   4      118.72      122.81      2.07 o 
  -2   4   4       19.06       18.58      0.90 o 
  -1   4   4      152.31      184.18      2.52 o 
   0   4   4       35.39       35.99      0.78 o 
   1   4   4       16.69       18.74      0.84 o 
   2   4   4       23.42       19.93      0.91 o 
   3   4   4        4.30        3.70      0.54 o 
   4   4   4      179.80      181.97      2.71 o 
   5   4   4       19.96       25.53      1.13 o 
   6   4   4       63.32       68.54      1.84 o 
   7   4   4        0.01        0.96      0.44 o 
   8   4   4       16.27       19.08      1.11 o 
   9   4   4        1.43        1.81      0.48 o 
  10   4   4        1.77        1.33      0.52 o 
  11   4   4        0.33        0.37      0.45 o 
  12   4   4        0.47        0.28      0.44 o 
  13   4   4        2.17        2.49      0.47 o 
  14   4   4        0.13        0.16      0.29 o 
 -16   5   4       18.97       22.43      0.73 o 
 -15   5   4        7.06        7.73      0.57 o 
 -14   5   4        4.51        5.69      0.55 o 
 -13   5   4       18.01       16.63      0.92 o 
 -12   5   4        2.37        2.72      0.57 o 
 -11   5   4       56.80       60.32      1.72 o 
 -10   5   4      151.85      154.64      2.72 o 
  -9   5   4        0.00        0.35      0.66 o 
  -8   5   4      169.21      165.58      2.74 o 
  -7   5   4       33.37       31.75      1.27 o 
  -6   5   4        4.97        3.20      0.59 o 
  -5   5   4       62.41       63.21      1.62 o 
  -4   5   4        6.31        8.13      0.70 o 
  -3   5   4        4.17        6.56      0.62 o 
  -2   5   4       82.25       84.70      1.85 o 
  -1   5   4      223.98      216.37      2.94 o 
   0   5   4      136.11      131.21      1.54 o 
   1   5   4       30.77       25.01      1.07 o 
   2   5   4        0.04        0.11      0.43 o 
   3   5   4        0.58        0.26      0.46 o 
   4   5   4      133.01      133.30      2.38 o 
   5   5   4       32.13       37.49      1.40 o 
   6   5   4       28.22       27.22      1.22 o 
   7   5   4       20.72       25.35      1.19 o 
   8   5   4        0.32        0.31      0.51 o 
   9   5   4        0.14        0.00      0.47 o 
  10   5   4        1.88        1.98      0.55 o 
  11   5   4       26.67       27.80      1.03 o 
  12   5   4       13.64       14.36      0.75 o 
  13   5   4       17.37       18.09      0.73 o 
 -16   6   4        0.15        0.08      0.27 o 
 -15   6   4        8.40       10.46      0.56 o 
 -14   6   4        1.85        2.16      0.41 o 
 -13   6   4        1.95        2.09      0.45 o 
 -12   6   4        3.26        3.61      0.58 o 
 -11   6   4       15.76       17.64      0.99 o 
 -10   6   4       15.66       18.40      1.01 o 
  -9   6   4       87.47       90.30      2.12 o 
  -8   6   4        7.74        7.45      0.80 o 
  -7   6   4       46.29       45.43      1.50 o 
  -6   6   4       19.70       19.84      1.05 o 
  -5   6   4       12.84       10.94      0.88 o 
  -4   6   4        1.14        0.83      0.61 o 
  -3   6   4        1.86        1.93      0.61 o 
  -2   6   4        0.13        0.82      0.54 o 
  -1   6   4       15.86       17.44      0.96 o 
   0   6   4        0.06        0.33      0.44 o 
   1   6   4       35.36       41.84      1.40 o 
   2   6   4       38.25       42.45      1.38 o 
   3   6   4       53.32       54.26      1.58 o 
   4   6   4        3.78        4.93      0.62 o 
   5   6   4        2.88        3.31      0.56 o 
   6   6   4        2.33        2.62      0.57 o 
   7   6   4        6.21        7.13      0.72 o 
   8   6   4        5.89        5.92      0.72 o 
   9   6   4        1.35        1.15      0.45 o 
  10   6   4       10.15       11.87      0.77 o 
  11   6   4       25.88       25.81      0.93 o 
  12   6   4        6.84        5.45      0.53 o 
 -14   7   4        0.08        0.37      0.34 o 
 -13   7   4       14.72       12.72      0.66 o 
 -12   7   4        4.61        5.61      0.61 o 
 -11   7   4        0.18        0.47      0.47 o 
 -10   7   4        0.84        0.94      0.49 o 
  -9   7   4        1.86        3.36      0.57 o 
  -8   7   4       53.27       53.31      1.66 o 
  -7   7   4      158.29      155.77      2.77 o 
  -6   7   4       10.82       11.81      0.91 o 
  -5   7   4        0.76        0.36      0.52 o 
  -4   7   4        3.32        4.43      0.65 o 
  -3   7   4        0.99        0.53      0.60 o 
  -2   7   4        6.92        6.71      0.82 o 
  -1   7   4        0.35        0.12      0.56 o 
   0   7   4       14.51       13.93      0.67 o 
   1   7   4       29.41       28.15      1.31 o 
   2   7   4       85.36       90.17      2.08 o 
   3   7   4      131.48      138.45      2.51 o 
   4   7   4       53.02       59.00      1.67 o 
   5   7   4       41.03       43.35      1.44 o 
   6   7   4        0.62        1.38      0.46 o 
   7   7   4        1.06        1.33      0.46 o 
   8   7   4        3.80        4.19      0.55 o 
   9   7   4        0.13        0.08      0.40 o 
  10   7   4        9.20        9.78      0.61 o 
  11   7   4       15.07       15.41      0.63 o 
 -13   8   4        0.20        0.38      0.30 o 
 -12   8   4        0.05        0.33      0.33 o 
 -11   8   4        0.53        0.44      0.41 o 
 -10   8   4       11.58       15.56      0.87 o 
  -9   8   4       17.56       16.42      0.88 o 
  -8   8   4       28.06       25.18      1.12 o 
  -7   8   4       24.86       27.15      1.19 o 
  -6   8   4       14.03       14.51      0.96 o 
  -5   8   4       32.49       32.49      1.32 o 
  -4   8   4       16.40       16.52      1.02 o 
  -3   8   4       16.61       12.76      0.87 o 
  -2   8   4       93.50       94.12      2.10 o 
  -1   8   4        9.77        8.35      0.83 o 
   0   8   4        7.03        7.66      0.61 o 
   1   8   4       15.07       17.57      1.04 o 
   2   8   4        0.02        0.32      0.56 o 
   3   8   4       99.34      102.68      2.14 o 
   4   8   4        1.39        0.37      0.54 o 
   5   8   4       13.15       14.67      0.90 o 
   6   8   4        5.70        6.70      0.61 o 
   7   8   4        0.25        0.36      0.40 o 
   8   8   4        4.30        4.25      0.46 o 
   9   8   4        1.88        2.10      0.38 o 
  10   8   4        1.83        1.76      0.37 o 
 -11   9   4        0.00        0.09      0.28 o 
 -10   9   4        4.63        4.43      0.49 o 
  -9   9   4        5.35        5.48      0.55 o 
  -8   9   4       27.68       23.95      0.94 o 
  -7   9   4        0.08        0.13      0.41 o 
  -6   9   4        0.81        1.80      0.41 o 
  -5   9   4       48.34       42.10      1.32 o 
  -4   9   4        7.16        7.18      0.64 o 
  -3   9   4        0.02        0.07      0.46 o 
  -2   9   4        7.66        7.89      0.65 o 
  -1   9   4        4.80        4.44      0.63 o 
   0   9   4      125.76      113.56      3.97 o 
   1   9   4       17.89       20.30      0.94 o 
   2   9   4       10.32       10.61      0.77 o 
   3   9   4       12.95       12.90      0.79 o 
   4   9   4        5.15        5.22      0.54 o 
   5   9   4        0.59        1.49      0.41 o 
   6   9   4        2.44        2.84      0.46 o 
   7   9   4        0.45        0.53      0.34 o 
   8   9   4        9.93        9.51      0.54 o 
  -8  10   4        0.13        0.61      0.29 o 
  -7  10   4        2.49        3.23      0.40 o 
  -6  10   4        0.07        0.04      0.29 o 
  -5  10   4       10.58       11.45      0.62 o 
  -4  10   4        1.02        0.89      0.31 o 
  -3  10   4        1.17        1.09      0.37 o 
  -2  10   4        0.01        0.58      0.36 o 
  -1  10   4        1.44        1.37      0.35 o 
   0  10   4        8.15        5.61      0.65 o 
   1  10   4        0.42        0.05      0.33 o 
   2  10   4        0.39        0.15      0.33 o 
   3  10   4       13.58       11.30      0.58 o 
   4  10   4        0.43        0.78      0.31 o 
   5  10   4        0.18        0.29      0.29 o 
  -2  11   4        1.05        1.11      0.29 o 
  -1  11   4        0.88        1.53      0.30 o 
 -17   1   5        6.44        7.80      0.49 o 
 -16   1   5       18.37       18.49      0.78 o 
 -15   1   5        5.01        4.99      0.54 o 
 -14   1   5        0.98        0.93      0.51 o 
 -13   1   5       99.97       96.60      2.12 o 
 -12   1   5       15.29       16.62      1.06 o 
 -11   1   5       53.03       55.66      1.77 o 
 -10   1   5        3.86        3.82      0.82 o 
  -9   1   5        4.79        3.59      0.71 o 
  -8   1   5       93.12      103.42      2.22 o 
  -7   1   5       33.83       31.30      1.27 o 
  -6   1   5       39.34       34.13      1.27 o 
  -5   1   5       96.67       94.85      1.86 o 
  -4   1   5       30.55       30.44      1.08 o 
  -3   1   5       78.92       84.01      1.71 o 
  -2   1   5        1.72        1.64      0.48 o 
  -1   1   5       37.24       37.79      1.23 o 
   0   1   5       37.74       40.36      0.84 o 
   1   1   5      141.25      137.19      2.31 o 
   2   1   5      438.62      450.50      4.37 o 
   3   1   5        2.25        4.17      0.63 o 
   4   1   5      183.59      195.09      3.04 o 
   5   1   5        9.81       13.05      0.96 o 
   6   1   5        0.01        0.40      0.45 o 
   7   1   5       26.26       27.86      1.23 o 
   8   1   5        5.02        4.92      0.62 o 
   9   1   5       18.22       19.88      1.05 o 
  10   1   5        9.31       10.26      0.81 o 
  11   1   5        2.69        2.82      0.48 o 
  12   1   5        0.31        0.48      0.35 o 
  13   1   5        0.26        0.08      0.31 o 
  14   1   5        5.56        4.11      0.40 o 
 -17   2   5        1.34        1.82      0.34 o 
 -16   2   5       32.15       32.23      0.94 o 
 -15   2   5        6.87        7.83      0.61 o 
 -14   2   5       32.80       32.92      1.19 o 
 -13   2   5        0.54        0.41      0.54 o 
 -12   2   5       12.47        8.13      0.90 o 
 -11   2   5      103.96      119.70      2.51 o 
 -10   2   5      208.16      216.92      3.34 o 
  -9   2   5       58.64       61.35      1.83 o 
  -8   2   5       19.88       15.54      1.04 o 
  -7   2   5        7.39        5.83      0.76 o 
  -6   2   5       14.57       14.89      0.90 o 
  -5   2   5       38.04       34.12      1.19 o 
  -4   2   5       34.20       25.29      0.99 o 
  -3   2   5        1.40        2.36      0.49 o 
  -2   2   5        1.35        1.64      0.53 o 
  -1   2   5       12.77       10.06      0.80 o 
   0   2   5        0.02        0.19      0.48 o 
   1   2   5        1.58        1.75      0.42 o 
   2   2   5       32.71       33.39      1.18 o 
   3   2   5        3.35        4.04      0.57 o 
   4   2   5       39.62       34.98      1.28 o 
   5   2   5        1.21        1.37      0.43 o 
   6   2   5        0.39        0.04      0.47 o 
   7   2   5       23.60       21.95      1.13 o 
   8   2   5        2.09        0.16      0.56 o 
   9   2   5       46.34       47.02      1.56 o 
  10   2   5       19.01       21.50      1.03 o 
  11   2   5        2.95        3.96      0.49 o 
  12   2   5        0.28        0.16      0.41 o 
  13   2   5       12.41       11.98      0.63 o 
 -17   3   5       14.55       19.06      0.62 o 
 -16   3   5       18.48       22.08      0.78 o 
 -15   3   5        3.00        3.59      0.51 o 
 -14   3   5       36.53       38.02      1.20 o 
 -13   3   5       41.76       37.62      1.33 o 
 -12   3   5       23.43       23.76      1.16 o 
 -11   3   5      330.43      352.32      4.14 o 
 -10   3   5        3.94        2.77      0.83 o 
  -9   3   5       74.41       70.00      1.94 o 
  -8   3   5        0.16        1.86      0.52 o 
  -7   3   5       61.66       60.71      1.67 o 
  -6   3   5        3.90        6.27      0.72 o 
  -5   3   5        0.08        0.24      0.52 o 
  -4   3   5        6.22        6.36      0.69 o 
  -3   3   5       50.07       61.66      1.61 o 
  -2   3   5       61.33       67.81      1.69 o 
  -1   3   5       49.66       61.37      1.63 o 
   0   3   5       51.60       45.15      1.55 o 
   1   3   5        6.79        5.96      0.62 o 
   2   3   5        0.38        0.10      0.39 o 
   3   3   5        0.50        0.25      0.44 o 
   4   3   5       15.31       12.17      0.86 o 
   5   3   5        5.99        4.50      0.70 o 
   6   3   5       19.17       20.36      1.05 o 
   7   3   5       66.20       66.38      1.84 o 
   8   3   5       23.78       25.06      1.21 o 
   9   3   5        2.26        2.20      0.61 o 
  10   3   5        0.57        0.14      0.48 o 
  11   3   5        0.94        1.21      0.45 o 
  12   3   5        8.05        9.38      0.62 o 
  13   3   5        8.52        7.79      0.49 o 
 -16   4   5        0.97        0.82      0.35 o 
 -15   4   5        2.59        3.39      0.43 o 
 -14   4   5        4.36        4.23      0.52 o 
 -13   4   5        4.29        4.88      0.61 o 
 -12   4   5       19.59       21.33      1.10 o 
 -11   4   5      216.31      231.90      3.30 o 
 -10   4   5      525.74      539.32      5.07 o 
  -9   4   5      125.30      133.23      2.58 o 
  -8   4   5       77.62       79.88      1.98 o 
  -7   4   5      145.96      143.51      2.55 o 
  -6   4   5       61.62       59.57      1.67 o 
  -5   4   5       10.00       10.95      0.83 o 
  -4   4   5       31.39       31.44      1.26 o 
  -3   4   5        9.67        9.65      0.89 o 
  -2   4   5      283.08      303.65      3.62 o 
  -1   4   5        7.80        6.64      0.76 o 
   0   4   5       23.56       23.10      0.74 o 
   1   4   5        0.23        0.46      0.46 o 
   2   4   5        1.72        2.19      0.49 o 
   3   4   5        7.10        6.36      0.67 o 
   4   4   5        3.36        4.69      0.61 o 
   5   4   5        3.76        4.28      0.70 o 
   6   4   5       21.64       25.64      1.21 o 
   7   4   5        0.01        0.04      0.51 o 
   8   4   5       13.65       14.43      0.96 o 
   9   4   5        2.40        2.29      0.55 o 
  10   4   5        6.29        5.54      0.67 o 
  11   4   5        0.38        0.05      0.45 o 
  12   4   5        1.83        2.47      0.42 o 
 -16   5   5        9.53       11.76      0.51 o 
 -15   5   5       31.59       39.24      0.95 o 
 -14   5   5        7.81        8.73      0.60 o 
 -13   5   5       12.17       10.38      0.72 o 
 -12   5   5        4.63        4.56      0.66 o 
 -11   5   5       27.90       25.52      1.21 o 
 -10   5   5       67.54       74.60      1.92 o 
  -9   5   5        0.07        0.56      0.64 o 
  -8   5   5       59.83       59.73      1.74 o 
  -7   5   5       49.32       46.72      1.53 o 
  -6   5   5       40.59       41.18      1.45 o 
  -5   5   5       18.10       20.74      1.10 o 
  -4   5   5       61.42       70.48      1.82 o 
  -3   5   5       52.34       53.31      1.68 o 
  -2   5   5       97.37      105.53      2.26 o 
  -1   5   5        1.48        1.53      0.59 o 
   0   5   5        6.75        7.77      0.52 o 
   1   5   5        1.44        1.39      0.49 o 
   2   5   5        0.35        0.08      0.46 o 
   3   5   5        5.17        5.91      0.60 o 
   4   5   5       29.47       28.28      1.24 o 
   5   5   5        3.03        2.99      0.63 o 
   6   5   5      104.24      114.00      2.36 o 
   7   5   5        0.14        0.47      0.47 o 
   8   5   5        0.46        0.33      0.46 o 
   9   5   5        0.14        0.42      0.40 o 
  10   5   5        0.04        0.25      0.34 o 
  11   5   5        4.64        4.78      0.49 o 
  12   5   5       22.84       18.26      0.71 o 
 -15   6   5        2.99        4.45      0.40 o 
 -14   6   5        6.79        7.30      0.52 o 
 -13   6   5        2.51        3.40      0.42 o 
 -12   6   5        1.18        1.43      0.46 o 
 -11   6   5        4.70        4.53      0.63 o 
 -10   6   5        5.89        5.92      0.71 o 
  -9   6   5        5.26        5.92      0.78 o 
  -8   6   5       39.66       42.18      1.46 o 
  -7   6   5        1.00        1.84      0.60 o 
  -6   6   5        7.62        7.74      0.89 o 
  -5   6   5       29.58       31.69      1.33 o 
  -4   6   5       36.56       38.64      1.41 o 
  -3   6   5       41.68       43.21      1.49 o 
  -2   6   5       14.76       13.33      0.97 o 
  -1   6   5        1.22        1.27      0.58 o 
   0   6   5        7.62        8.58      0.53 o 
   1   6   5        1.84        1.90      0.54 o 
   2   6   5        8.12        6.73      0.73 o 
   3   6   5       12.28       12.01      0.83 o 
   4   6   5        0.10        0.07      0.44 o 
   5   6   5       18.82       18.81      0.97 o 
   6   6   5        5.35        4.63      0.64 o 
   7   6   5        0.25        0.57      0.43 o 
   8   6   5        0.89        0.70      0.44 o 
   9   6   5        3.01        4.25      0.47 o 
  10   6   5        0.10        0.22      0.37 o 
  11   6   5       36.96       32.69      0.88 o 
 -13   7   5        1.69        1.75      0.34 o 
 -12   7   5        0.43        0.58      0.39 o 
 -11   7   5        6.78        7.89      0.63 o 
 -10   7   5        0.02        0.26      0.42 o 
  -9   7   5        9.37        9.17      0.81 o 
  -8   7   5        1.64        1.34      0.59 o 
  -7   7   5       74.85       74.59      1.88 o 
  -6   7   5       19.59       20.15      1.08 o 
  -5   7   5        3.37        2.39      0.66 o 
  -4   7   5        4.43        4.26      0.61 o 
  -3   7   5        8.67        8.30      0.76 o 
  -2   7   5        0.04        0.54      0.54 o 
  -1   7   5        3.43        4.23      0.63 o 
   0   7   5        2.17        2.09      0.41 o 
   1   7   5        9.62       10.98      0.79 o 
   2   7   5        0.35        0.59      0.45 o 
   3   7   5       93.80       99.62      2.04 o 
   4   7   5       14.84       16.98      0.95 o 
   5   7   5       67.79       78.36      1.76 o 
   6   7   5        1.79        1.51      0.51 o 
   7   7   5        1.54        2.35      0.41 o 
   8   7   5       10.22       10.87      0.63 o 
   9   7   5        0.33        0.15      0.34 o 
 -12   8   5       11.97       19.01      0.65 o 
 -11   8   5        0.14        0.59      0.31 o 
 -10   8   5        1.17        2.46      0.39 o 
  -9   8   5       11.99       12.93      0.70 o 
  -8   8   5        5.70        5.78      0.58 o 
  -7   8   5       29.22       25.25      1.03 o 
  -6   8   5        6.61        5.85      0.69 o 
  -5   8   5       29.27       26.42      1.06 o 
  -4   8   5       67.47       68.11      1.63 o 
  -3   8   5       18.39       17.96      0.92 o 
  -2   8   5        1.20        1.06      0.55 o 
  -1   8   5       55.28       45.53      1.36 o 
   0   8   5       56.65       54.95      1.67 o 
   1   8   5      143.98      146.74      2.40 o 
   2   8   5       48.39       54.90      1.46 o 
   3   8   5       18.53       19.06      0.95 o 
   4   8   5       12.84       11.40      0.77 o 
   5   8   5        4.59        5.69      0.55 o 
   6   8   5        0.73        0.85      0.38 o 
   7   8   5        0.26        0.29      0.34 o 
   8   8   5        2.19        1.91      0.39 o 
  -9   9   5        0.05        0.30      0.30 o 
  -8   9   5        0.93        1.03      0.34 o 
  -7   9   5        2.54        2.38      0.41 o 
  -6   9   5        1.87        1.66      0.39 o 
  -5   9   5        0.12        0.39      0.39 o 
  -4   9   5        0.27        0.09      0.37 o 
  -3   9   5        0.61        0.49      0.34 o 
  -2   9   5        4.09        2.58      0.43 o 
  -1   9   5       25.77       21.57      0.84 o 
   0   9   5       57.86       54.50      1.07 o 
   1   9   5       21.13       19.79      0.85 o 
   2   9   5        0.21        0.25      0.35 o 
   3   9   5       28.97       30.49      0.93 o 
   4   9   5        5.04        5.91      0.52 o 
   5   9   5       13.19       12.61      0.62 o 
  -5  10   5        0.96        0.32      0.33 o 
  -4  10   5        0.12        0.05      0.26 o 
  -3  10   5        0.05        0.19      0.29 o 
  -2  10   5        3.69        3.33      0.34 o 
  -1  10   5        1.90        1.04      0.30 o 
   0  10   5        1.84        1.96      0.21 o 
   1  10   5        1.09        0.60      0.30 o 
 -16   0   6       13.93       14.13      0.61 o 
 -15   0   6        3.92        3.13      0.47 o 
 -14   0   6        1.00        1.39      0.43 o 
 -13   0   6      154.37      167.08      2.59 o 
 -12   0   6       14.25       14.92      0.95 o 
 -11   0   6       85.06       89.33      2.09 o 
 -10   0   6        1.03        0.54      0.67 o 
  -9   0   6        0.60        0.32      0.66 o 
  -8   0   6        0.98        1.27      0.73 o 
  -7   0   6       49.04       51.86      1.71 o 
  -6   0   6      121.60      124.79      2.52 o 
  -5   0   6      691.89      797.92      5.91 o 
  -4   0   6       89.74       81.22      1.97 o 
  -3   0   6      200.56      186.99      2.87 o 
  -2   0   6        0.17        0.15      0.63 o 
  -1   0   6       84.57       88.35      1.97 o 
   0   0   6      262.82      251.95     13.45 o 
   1   0   6        2.02        3.10      0.65 o 
   2   0   6      105.20      102.06      2.43 o 
   3   0   6      488.43      572.04      5.73 o 
   4   0   6      210.23      241.95      3.92 o 
   5   0   6        8.39       10.31      1.01 o 
   6   0   6        0.01        0.41      0.56 o 
   7   0   6       18.60       21.07      1.09 o 
   8   0   6        0.17        0.63      0.45 o 
   9   0   6        0.48        0.21      0.41 o 
  10   0   6        0.31        0.69      0.28 o 
  11   0   6        2.98        2.86      0.38 o 
  12   0   6        1.29        0.42      0.32 o 
 -16   1   6        2.32        2.02      0.33 o 
 -15   1   6       15.42       16.56      0.75 o 
 -14   1   6       17.60       20.07      0.91 o 
 -13   1   6        0.03        0.51      0.51 o 
 -12   1   6       26.27       26.97      1.20 o 
 -11   1   6        1.55        1.51      0.70 o 
 -10   1   6        0.16        0.19      0.61 o 
  -9   1   6        0.01        0.65      0.65 o 
  -8   1   6       11.06       17.21      1.07 o 
  -7   1   6       28.21       29.74      1.33 o 
  -6   1   6       56.77       55.14      1.65 o 
  -5   1   6       22.45       19.79      1.11 o 
  -4   1   6        3.14        4.68      0.75 o 
  -3   1   6       26.23       33.52      1.32 o 
  -2   1   6        6.09        5.32      0.80 o 
  -1   1   6        4.47        5.46      0.76 o 
   0   1   6        6.84        6.36      0.52 o 
   1   1   6       73.15       71.96      2.04 o 
   2   1   6      792.82      879.42      7.09 o 
   3   1   6       68.38       83.32      2.31 o 
   4   1   6      177.55      189.69      3.38 o 
   5   1   6        0.34        1.23      0.55 o 
   6   1   6       15.63       19.25      1.08 o 
   7   1   6        0.05        0.31      0.45 o 
   8   1   6        6.62        6.51      0.70 o 
   9   1   6        2.35        2.47      0.46 o 
  10   1   6       14.79       12.38      0.75 o 
  11   1   6        0.33        0.51      0.34 o 
  12   1   6        4.94        4.09      0.40 o 
 -16   2   6        0.23        0.54      0.32 o 
 -15   2   6        1.58        2.26      0.38 o 
 -14   2   6        0.01        0.26      0.39 o 
 -13   2   6        0.92        0.63      0.51 o 
 -12   2   6        2.04        2.36      0.53 o 
 -11   2   6       21.95       22.98      1.20 o 
 -10   2   6        0.70        0.32      0.60 o 
  -9   2   6       28.65       26.51      1.31 o 
  -8   2   6        0.03        1.19      0.57 o 
  -7   2   6       13.73       12.86      0.97 o 
  -6   2   6        1.39        1.46      0.63 o 
  -5   2   6       54.36       54.23      1.61 o 
  -4   2   6       29.30       27.91      1.22 o 
  -3   2   6       20.01       23.33      1.13 o 
  -2   2   6        2.78        3.39      0.69 o 
  -1   2   6        2.74        3.50      0.71 o 
   0   2   6        2.39        2.10      0.41 o 
   1   2   6        0.48        0.41      0.55 o 
   2   2   6       75.42       77.36      2.01 o 
   3   2   6       30.32       30.83      1.32 o 
   4   2   6        0.26        1.01      0.53 o 
   5   2   6       33.74       37.27      1.40 o 
   6   2   6        0.08        0.04      0.43 o 
   7   2   6        5.30        5.40      0.70 o 
   8   2   6        1.04        1.23      0.49 o 
   9   2   6        0.77        1.07      0.44 o 
  10   2   6       10.09       11.03      0.70 o 
  11   2   6        1.55        1.90      0.40 o 
 -16   3   6       24.82       29.96      0.77 o 
 -15   3   6        0.02        0.26      0.32 o 
 -14   3   6        1.10        1.54      0.37 o 
 -13   3   6        7.82        6.09      0.63 o 
 -12   3   6        0.76        1.46      0.53 o 
 -11   3   6       93.85      101.45      2.16 o 
 -10   3   6        5.20        6.79      0.80 o 
  -9   3   6       33.24       34.03      1.43 o 
  -8   3   6        2.85        2.74      0.66 o 
  -7   3   6       75.95       75.88      1.92 o 
  -6   3   6       87.10       82.06      1.96 o 
  -5   3   6        0.60        1.66      0.54 o 
  -4   3   6        1.90        1.96      0.63 o 
  -3   3   6        5.62        5.27      0.83 o 
  -2   3   6       29.13       28.11      1.28 o 
  -1   3   6        0.21        1.56      0.59 o 
   0   3   6       89.13       78.37      1.30 o 
   1   3   6        5.12        6.16      0.66 o 
   2   3   6       16.03       14.03      0.89 o 
   3   3   6        2.75        2.37      0.58 o 
   4   3   6        3.26        3.38      0.61 o 
   5   3   6       15.39       13.45      0.92 o 
   6   3   6        9.27        8.08      0.75 o 
   7   3   6        7.72        9.91      0.84 o 
   8   3   6       24.91       27.67      1.10 o 
   9   3   6        0.91        1.62      0.39 o 
  10   3   6        0.52        0.91      0.37 o 
  11   3   6        7.14        5.34      0.53 o 
 -15   4   6        6.42        7.90      0.48 o 
 -14   4   6        0.14        0.35      0.33 o 
 -13   4   6        0.04        0.27      0.40 o 
 -12   4   6        1.38        1.84      0.48 o 
 -11   4   6       78.53       86.44      1.91 o 
 -10   4   6      162.71      168.03      2.70 o 
  -9   4   6       30.78       27.49      1.30 o 
  -8   4   6      355.38      369.82      4.10 o 
  -7   4   6       93.15       90.98      2.09 o 
  -6   4   6        5.41        3.46      0.67 o 
  -5   4   6        0.46        0.12      0.64 o 
  -4   4   6        0.05        0.00      0.63 o 
  -3   4   6      221.83      235.06      3.34 o 
  -2   4   6        6.26        7.09      0.86 o 
  -1   4   6        0.50        2.56      0.65 o 
   0   4   6       12.26       12.91      0.93 o 
   1   4   6        4.65        5.00      0.64 o 
   2   4   6        2.91        4.08      0.52 o 
   3   4   6        0.21        0.15      0.46 o 
   4   4   6        0.41        0.35      0.47 o 
   5   4   6       16.75       18.70      1.04 o 
   6   4   6        0.00        0.44      0.52 o 
   7   4   6        2.98        3.53      0.52 o 
   8   4   6        1.28        1.57      0.48 o 
   9   4   6        1.66        0.85      0.47 o 
  10   4   6        0.56        0.57      0.36 o 
 -14   5   6        0.99        1.31      0.35 o 
 -13   5   6        1.27        1.30      0.39 o 
 -12   5   6       13.48       14.23      0.75 o 
 -11   5   6        1.05        1.78      0.48 o 
 -10   5   6       22.67       24.41      1.08 o 
  -9   5   6       82.83       87.33      1.94 o 
  -8   5   6        2.94        2.44      0.70 o 
  -7   5   6       56.64       54.54      1.65 o 
  -6   5   6       14.14       14.58      0.92 o 
  -5   5   6        0.46        0.00      0.58 o 
  -4   5   6       24.09       25.47      1.23 o 
  -3   5   6       16.42       17.92      1.09 o 
  -2   5   6        5.42        5.48      0.83 o 
  -1   5   6       33.69       31.60      1.32 o 
   0   5   6       20.73       18.98      1.33 o 
   1   5   6       33.21       32.08      1.20 o 
   2   5   6        3.91        3.84      0.58 o 
   3   5   6        1.12        1.33      0.46 o 
   4   5   6        1.41        1.73      0.46 o 
   5   5   6       30.57       35.65      1.23 o 
   6   5   6        9.92       11.18      0.75 o 
   7   5   6        6.19        6.23      0.59 o 
   8   5   6        0.52        0.69      0.37 o 
   9   5   6        0.08        0.37      0.37 o 
 -13   6   6        1.29        1.75      0.33 o 
 -12   6   6        0.08        0.32      0.34 o 
 -11   6   6        0.96        1.64      0.44 o 
 -10   6   6        0.71        0.27      0.49 o 
  -9   6   6        6.93        7.72      0.66 o 
  -8   6   6       42.61       46.04      1.40 o 
  -7   6   6        5.63        6.15      0.70 o 
  -6   6   6        7.64        7.55      0.74 o 
  -5   6   6        7.79        7.47      0.75 o 
  -4   6   6        3.43        3.38      0.65 o 
  -3   6   6        0.02        0.67      0.50 o 
  -2   6   6        0.01        0.74      0.43 o 
  -1   6   6        2.88        1.28      0.60 o 
   0   6   6        4.28        4.10      0.44 o 
   1   6   6        0.01        0.20      0.40 o 
   2   6   6        5.28        5.73      0.63 o 
   3   6   6       16.62       18.70      0.90 o 
   4   6   6        8.39        7.92      0.70 o 
   5   6   6        1.57        1.11      0.42 o 
   6   6   6        0.20        0.05      0.40 o 
   7   6   6        4.94        4.27      0.51 o 
   8   6   6        0.10        0.33      0.33 o 
 -11   7   6        3.51        4.83      0.43 o 
 -10   7   6        1.04        1.30      0.39 o 
  -9   7   6        0.22        0.00      0.42 o 
  -8   7   6        0.41        1.10      0.43 o 
  -7   7   6       18.07       17.36      0.90 o 
  -6   7   6       44.21       38.49      1.26 o 
  -5   7   6        9.70        7.68      0.66 o 
  -4   7   6        1.34        1.83      0.49 o 
  -3   7   6        1.90        2.34      0.49 o 
  -2   7   6        6.26        5.19      0.60 o 
  -1   7   6        4.37        4.64      0.53 o 
   0   7   6        0.19        0.41      0.41 o 
   1   7   6        0.20        0.15      0.43 o 
   2   7   6        4.79        4.49      0.54 o 
   3   7   6       55.69       58.04      1.38 o 
   4   7   6       27.83       30.12      1.02 o 
   5   7   6       26.81       29.10      0.99 o 
   6   7   6        8.31        7.16      0.57 o 
   7   7   6        0.01        0.18      0.33 o 
  -9   8   6        4.39        5.81      0.44 o 
  -8   8   6        7.81        5.99      0.51 o 
  -7   8   6       15.69       12.74      0.65 o 
  -6   8   6        5.95        6.67      0.53 o 
  -5   8   6        2.65        3.45      0.44 o 
  -4   8   6       19.58       15.95      0.74 o 
  -3   8   6        4.84        3.92      0.50 o 
  -2   8   6        7.65        5.59      0.54 o 
  -1   8   6       16.49       14.66      0.69 o 
   0   8   6        2.20        2.81      0.34 o 
   1   8   6        0.44        0.00      0.42 o 
   2   8   6        1.22        0.96      0.44 o 
   3   8   6        0.03        0.49      0.36 o 
   4   8   6       19.95       18.48      0.74 o 
   5   8   6        0.08        0.18      0.38 o 
  -6   9   6        0.32        0.71      0.32 o 
  -5   9   6        0.01        0.01      0.29 o 
  -4   9   6       13.83        9.96      0.50 o 
  -3   9   6        1.19        1.13      0.31 o 
  -2   9   6        0.59        0.31      0.30 o 
  -1   9   6        7.04        5.98      0.40 o 
   0   9   6        4.20        3.51      0.30 o 
   1   9   6       43.82       29.45      0.81 o 
 -15   1   7       10.00       10.70      0.52 o 
 -14   1   7        0.53        0.27      0.39 o 
 -13   1   7        0.15        0.35      0.42 o 
 -12   1   7       34.61       34.63      1.15 o 
 -11   1   7       10.66       12.10      0.86 o 
 -10   1   7        7.33        9.24      0.85 o 
  -9   1   7        1.40        1.21      0.64 o 
  -8   1   7        0.01        0.34      0.62 o 
  -7   1   7       21.20       20.76      1.13 o 
  -6   1   7       11.35       11.79      0.91 o 
  -5   1   7       11.53       17.39      1.04 o 
  -4   1   7        6.61        6.63      0.78 o 
  -3   1   7       19.43       19.70      1.15 o 
  -2   1   7        8.57        9.88      0.95 o 
  -1   1   7        0.68        1.15      0.64 o 
   0   1   7       10.78       10.82      2.04 o 
   1   1   7        3.37        4.58      0.82 o 
   2   1   7       52.47       63.63      2.09 o 
   3   1   7       65.43       72.53      2.12 o 
   4   1   7        3.81        4.67      0.75 o 
   5   1   7       31.71       32.98      1.35 o 
   6   1   7        0.01        0.03      0.42 o 
   7   1   7        0.02        0.53      0.35 o 
   8   1   7        3.84        3.19      0.47 o 
   9   1   7        0.00        0.41      0.32 o 
 -14   2   7        5.24        5.04      0.45 o 
 -13   2   7       10.25       10.55      0.65 o 
 -12   2   7        0.93        0.55      0.41 o 
 -11   2   7        0.64        0.64      0.49 o 
 -10   2   7       40.81       45.36      1.45 o 
  -9   2   7       56.97       56.70      1.62 o 
  -8   2   7       21.42       21.62      1.05 o 
  -7   2   7        1.22        1.03      0.65 o 
  -6   2   7        0.00        0.52      0.53 o 
  -5   2   7        7.55        6.89      0.81 o 
  -4   2   7        2.34        3.16      0.69 o 
  -3   2   7        4.85        4.47      0.78 o 
  -2   2   7        0.95        1.00      0.70 o 
  -1   2   7        0.01        0.52      0.63 o 
   0   2   7        0.01        0.24      0.61 o 
   1   2   7        0.22        0.17      0.52 o 
   2   2   7        8.44        6.96      0.84 o 
   3   2   7       15.07       14.05      0.92 o 
   4   2   7        9.61        9.14      0.77 o 
   5   2   7       16.48       18.31      0.92 o 
   6   2   7        1.60        1.35      0.44 o 
   7   2   7        0.57        0.71      0.39 o 
   8   2   7       12.16       10.70      0.69 o 
   9   2   7        0.01        0.35      0.35 o 
 -14   3   7        0.70        0.40      0.34 o 
 -13   3   7       17.51       20.53      0.76 o 
 -12   3   7       18.69       18.54      0.81 o 
 -11   3   7       10.30        9.33      0.72 o 
 -10   3   7       93.63       91.40      1.87 o 
  -9   3   7        6.58        7.38      0.76 o 
  -8   3   7       25.33       24.86      1.09 o 
  -7   3   7       10.82        9.86      0.83 o 
  -6   3   7        8.66        9.23      0.80 o 
  -5   3   7       10.89       14.60      0.94 o 
  -4   3   7        0.33        0.94      0.54 o 
  -3   3   7        0.37        0.70      0.70 o 
  -2   3   7       25.10       28.11      1.32 o 
  -1   3   7       11.92       12.13      0.91 o 
   0   3   7       28.02       23.79      2.60 o 
   1   3   7        7.10        5.22      0.57 o 
   2   3   7        0.06        0.35      0.35 o 
   3   3   7        0.22        0.35      0.36 o 
   4   3   7        0.00        0.25      0.43 o 
   5   3   7        0.98        0.38      0.44 o 
   6   3   7        7.42        6.87      0.60 o 
   7   3   7        0.93        0.99      0.41 o 
   8   3   7       14.07       12.28      0.69 o 
 -13   4   7        0.08        0.26      0.33 o 
 -12   4   7        0.54        1.07      0.41 o 
 -11   4   7       32.98       35.75      1.10 o 
 -10   4   7       34.73       37.91      1.18 o 
  -9   4   7      291.56      286.77      3.17 o 
  -8   4   7       11.50        9.82      0.84 o 
  -7   4   7       77.81       77.84      1.79 o 
  -6   4   7       12.89       10.26      0.85 o 
  -5   4   7       25.43       21.44      1.05 o 
  -4   4   7       12.38       11.04      0.89 o 
  -3   4   7        2.12        1.28      0.62 o 
  -2   4   7        0.28        0.49      0.57 o 
  -1   4   7       27.14       27.32      1.21 o 
   0   4   7        1.39        1.43      0.89 o 
   1   4   7        5.27        5.44      0.52 o 
   2   4   7        0.08        0.41      0.41 o 
   3   4   7        0.47        0.19      0.40 o 
   4   4   7        0.24        0.79      0.35 o 
   5   4   7        0.05        0.58      0.37 o 
   6   4   7        0.00        0.41      0.41 o 
   7   4   7        1.68        0.99      0.42 o 
   8   4   7        0.00        0.11      0.36 o 
 -12   5   7        7.98        7.77      0.52 o 
 -11   5   7       12.12       13.39      0.65 o 
 -10   5   7       19.32       19.14      0.83 o 
  -9   5   7        0.13        0.10      0.46 o 
  -8   5   7       10.02        9.56      0.73 o 
  -7   5   7        5.37        5.15      0.60 o 
  -6   5   7        1.73        1.70      0.51 o 
  -5   5   7        6.50        6.28      0.62 o 
  -4   5   7        0.95        1.75      0.53 o 
  -3   5   7       28.26       25.74      1.06 o 
  -2   5   7        5.99        5.70      0.65 o 
  -1   5   7       40.25       36.40      1.25 o 
   0   5   7        0.01        0.60      0.44 o 
   1   5   7        0.02        0.50      0.34 o 
   2   5   7        0.09        0.47      0.34 o 
   3   5   7        0.29        0.52      0.38 o 
   4   5   7        3.30        3.44      0.48 o 
   5   5   7        8.74        8.26      0.58 o 
   6   5   7        3.79        3.46      0.50 o 
   7   5   7       14.84       12.34      0.64 o 
 -11   6   7        0.79        0.86      0.35 o 
 -10   6   7        0.21        0.36      0.36 o 
  -9   6   7        5.63        5.02      0.53 o 
  -8   6   7        0.57        0.50      0.42 o 
  -7   6   7       17.17       16.53      0.77 o 
  -6   6   7        0.17        0.39      0.39 o 
  -5   6   7        3.25        2.77      0.50 o 
  -4   6   7        5.74        6.16      0.57 o 
  -3   6   7        9.61        8.12      0.63 o 
  -2   6   7        6.59        6.77      0.58 o 
  -1   6   7        0.25        0.03      0.39 o 
   0   6   7        0.28        0.06      0.28 o 
   1   6   7        1.45        1.23      0.40 o 
   2   6   7        4.36        5.29      0.53 o 
   3   6   7        0.01        0.33      0.34 o 
   4   6   7       15.63       13.48      0.71 o 
   5   6   7        0.21        0.45      0.40 o 
  -8   7   7        2.94        1.71      0.42 o 
  -7   7   7        0.05        0.29      0.35 o 
  -6   7   7        8.36        7.97      0.54 o 
  -5   7   7        9.28        8.27      0.54 o 
  -4   7   7        7.84        5.81      0.51 o 
  -3   7   7        1.10        0.69      0.36 o 
  -2   7   7       11.81       10.33      0.55 o 
  -1   7   7        0.96        0.22      0.34 o 
   0   7   7        2.56        2.34      0.30 o 
   1   7   7        6.98        5.96      0.51 o 
   2   7   7        3.60        3.43      0.43 o 
   3   7   7        3.79        4.09      0.48 o 
  -3   8   7        6.61        4.44      0.37 o 
 -12   0   8       61.21       73.50      1.28 o 
 -11   0   8        0.22        0.52      0.45 o 
 -10   0   8       25.80       27.27      1.02 o 
  -9   0   8        0.01        0.42      0.50 o 
   0   0   8       25.56       19.79      0.91 o 
   1   0   8       17.37       16.50      0.92 o 
   2   0   8        1.91        2.33      0.64 o 
   3   0   8        5.00        3.49      0.69 o 
   4   0   8       27.87       28.11      1.06 o 
   5   0   8       17.47       14.51      0.67 o 
   6   0   8        2.20        1.37      0.34 o 
 -12   1   8        2.39        3.38      0.43 o 
 -11   1   8       10.80       10.54      0.64 o 
 -10   1   8        0.11        0.44      0.44 o 
  -9   1   8        0.37        0.28      0.49 o 
  -8   1   8        0.30        0.09      0.51 o 
  -7   1   8        0.10        0.06      0.51 o 
  -5   1   8       36.62       34.37      1.17 o 
   0   1   8        3.02        3.05      0.60 o 
   1   1   8       14.48       16.65      0.98 o 
   2   1   8        0.33        0.00      0.55 o 
   3   1   8      147.29      155.14      2.52 o 
   4   1   8        0.56        0.24      0.51 o 
   5   1   8       32.11       24.99      0.86 o 
   6   1   8        0.73        1.21      0.32 o 
 -12   2   8        1.01        0.96      0.34 o 
 -11   2   8        1.69        1.44      0.40 o 
 -10   2   8        9.47        9.58      0.65 o 
  -9   2   8        0.45        0.79      0.45 o 
  -8   2   8        7.92        6.57      0.64 o 
  -7   2   8        0.94        1.47      0.44 o 
  -6   2   8        2.69        1.70      0.51 o 
  -5   2   8        0.02        0.32      0.47 o 
  -4   2   8        3.76        4.38      0.63 o 
  -3   2   8        1.84        3.07      0.60 o 
  -2   2   8        4.74        4.52      0.76 o 
  -1   2   8        2.64        2.65      0.58 o 
   0   2   8        0.10        0.11      0.41 o 
   1   2   8        9.98       12.77      0.84 o 
   2   2   8        5.04        5.61      0.62 o 
   3   2   8       31.92       32.02      1.04 o 
   4   2   8        5.21        5.09      0.54 o 
   5   2   8        3.27        1.76      0.41 o 
   6   2   8        6.96        4.89      0.45 o 
 -11   3   8        1.75        0.80      0.40 o 
 -10   3   8       12.22       12.49      0.66 o 
  -9   3   8        3.64        3.43      0.50 o 
  -8   3   8        3.07        1.89      0.53 o 
  -7   3   8       16.00       13.89      0.78 o 
  -6   3   8       16.37       16.75      0.80 o 
  -5   3   8       34.53       29.74      1.07 o 
  -4   3   8        0.76        0.53      0.50 o 
  -3   3   8        0.07        0.14      0.53 o 
  -2   3   8        8.76        8.38      0.73 o 
  -1   3   8        5.06        3.69      0.63 o 
   0   3   8        1.18        1.29      0.55 o 
   1   3   8       13.90       12.30      0.66 o 
   2   3   8        0.59        0.02      0.38 o 
   3   3   8        3.29        3.33      0.43 o 
   4   3   8        1.12        0.74      0.39 o 
   5   3   8        0.28        0.50      0.36 o 
 -10   4   8       58.19       59.05      1.13 o 
  -9   4   8       42.39       40.96      1.06 o 
  -8   4   8       30.53       28.24      0.92 o 
  -7   4   8       84.51       78.62      1.48 o 
  -6   4   8        8.00        6.56      0.58 o 
  -5   4   8        0.48        0.16      0.46 o 
  -4   4   8        0.03        0.05      0.41 o 
  -3   4   8        0.70        0.32      0.45 o 
  -2   4   8       28.66       24.34      0.91 o 
  -1   4   8        0.00        0.02      0.41 o 
   0   4   8        0.00        0.13      0.29 o 
   1   4   8        0.89        0.67      0.33 o 
   2   4   8        0.89        1.16      0.36 o 
   3   4   8        0.31        0.63      0.33 o 
   4   4   8        0.00        0.37      0.37 o 
  -8   5   8       39.84       35.27      0.91 o 
  -7   5   8        1.97        3.32      0.43 o 
  -6   5   8       18.19       14.11      0.65 o 
  -5   5   8        1.79        0.97      0.38 o 
  -4   5   8        0.03        0.21      0.33 o 
  -3   5   8        9.08        7.13      0.49 o 
  -2   5   8        4.63        3.36      0.45 o 
  -1   5   8        4.86        3.81      0.45 o 
   0   5   8        6.10        3.94      0.30 o 
   1   5   8        0.65        0.16      0.36 o 
   2   5   8        4.78        3.79      0.43 o 
  -5   6   8        0.38        1.01      0.32 o 
  -4   6   8        1.57        0.70      0.33 o 
  -3   6   8        0.02        0.29      0.29 o 
  -2   6   8        0.04        0.09      0.30 o 
  -1   6   8        1.71        1.21      0.29 o 
   0   1   9        0.00        0.41      0.41 o 
                                                 
